# Supplementary material for: Haplotype‐phased ‘Ottawa 3’ genome unravels differential reaction of apple rootstock roots to mixed viral infection
Source: Plant J. 2026 Apr 15;126(1):e70849. doi: 10.1111/tpj.70849 (PMC13082862; doi:10.1111/tpj.70849)
Supplement: Supplementary file 2 — Table S1. Complete information about the differently expressed genes identified in roots of each comparison of clean and virus‐infected G.890 and G.935 rootstocks using Robin and M.9 haplomes. [file TPJ-126-0-s003.xlsx]

## Sheet: G.890(I)vsG.890(C) - Robin
Gene ID	Ortholog to GDDH13 V.1.1	GDDH13 Chromosome	GDDH13 mRNA location	Tripal BLAST	InterPro	baseMean	log2FoldChange	lfcSE	stat	pvalue	FDR	seed_ortholog	eggNOG_OGs	Description	GOs	KEGG_ko	PFAMs
drMalDome.O3.Robin.v2.0.00010629	MD00G1095600	Chr00	Chr00:19928383..19932896	AT3G15390.1 | Symbols: SDE5 | silencing defective 5 | chr3:5196689-5199531 REVERSE LENGTH=490; PREDICTED: putative nuclear RNA export factor SDE5 [Malus domestica]; Putative nuclear RNA export factor SDE5 OS=Arabidopsis thaliana GN=SDE5 PE=4 SV=1; tr|M5WHC0|M5WHC0_PRUPE Uncharacterized protein OS=Prunus persica GN=PRUPE_ppa004831mg PE=4 SV=1	disorder_prediction; DUF1771; DUF1771_2; GENOMIC DNA, CHROMOSOME 3, P1 CLONE: MJK13; UBA; UNCHARACTERIZED	6.74797	3.81404	0.782372	4.87497	1.08824e-06	0.00100164	3750.XP_008383749.1	KOG2401@1|root,KOG2401@2759|Eukaryota,37NWH@33090|Viridiplantae,3GG5F@35493|Streptophyta,4JKTZ@91835|fabids	DUF1771	-	-	DUF1771
drMalDome.O3.Robin.v2.0.00045182	MD01G1047000	Chr01	Chr01:14844111..14846867	AT3G49660.1 | Symbols: | Transducin/WD40 repeat-like superfamily protein | chr3:18413690-18415223 FORWARD LENGTH=317; COMPASS-like H3K4 histone methylase component WDR5A OS=Arabidopsis thaliana GN=WDR5A PE=1 SV=1; PREDICTED: COMPASS-like H3K4 histone methylase component WDR5A isoform X1 [Malus domestica]; tr|M5VZ92|M5VZ92_PRUPE Uncharacterized protein OS=Prunus persica GN=PRUPE_ppa008740mg PE=4 S…	GNBP_B; G-protein_beta_WD-40_rep; GPROTEINBRPT; protein binding; TRANSCRIPTION INITIATION FACTOR TFIID; WD40; WD40_4; WD40_repeat; WD40_repeat_CS; WD40_repeat_dom; WD40 repeat-like; WD40/YVTN_repeat-like_dom; WD_REPEATS_1; WD_REPEATS_2; WD_REPEATS_REGION	74.6725	1.81064	0.336926	5.37398	7.70165e-08	9.70043e-05	3750.XP_008383400.1	KOG0266@1|root,KOG0266@2759|Eukaryota,37P7V@33090|Viridiplantae,3GA8I@35493|Streptophyta,4JH6N@91835|fabids	WD repeat-containing protein	GO:0000003,GO:0000123,GO:0003006,GO:0003674,GO:0005488,GO:0005515,GO:0005575,GO:0005622,GO:0005623,GO:0005634,GO:0005654,GO:0005815,GO:0005856,GO:0005929,GO:0006325,GO:0006464,GO:0006473,GO:0006475,GO:0006479,GO:0006807,GO:0006996,GO:0007275,GO:0007399,GO:0008150,GO:0008152,GO:0008213,GO:0009791,GO:0009987,GO:0010228,GO:0015630,GO:0016043,GO:0016569,GO:0016570,GO:0016571,GO:0016573,GO:0018022,GO:…	ko:K14963	WD40
drMalDome.O3.Robin.v2.0.00045616	MD01G1092000	Chr01	Chr01:20688870..20689906	PREDICTED: uncharacterized protein LOC103423525 [Malus domestica]		23.7976	3.0238	0.546916	5.52883	3.22382e-08	4.28607e-05	#N/A	#N/A	#N/A	#N/A	#N/A	#N/A
drMalDome.O3.Robin.v2.0.00045626	MD01G1093000	Chr01	Chr01:20779980..20782726	AT3G10480.2 | Symbols: ANAC050, NAC050 | NAC domain containing protein 50 | chr3:3264410-3266781 FORWARD LENGTH=446; PREDICTED: NAC domain-containing protein 62-like [Malus domestica]; Protein FEZ OS=Arabidopsis thaliana GN=FEZ PE=2 SV=1; tr|M5X4Q7|M5X4Q7_PRUPE Uncharacterized protein OS=Prunus persica GN=PRUPE_ppa026972mg PE=4 SV=1	disorder_prediction; DNA binding; FAMILY NOT NAMED; NAC; NAC-dom; NAC domain; NAC DOMAIN-CONTAINING PROTEIN 14; NAM; regulation of transcription, DNA-templated	14.654	2.1851	0.485953	4.49652	6.90757e-06	0.00486191	3750.XP_008362662.1	2D308@1|root,2SPQG@2759|Eukaryota,3804H@33090|Viridiplantae,3GJPS@35493|Streptophyta,4JU4D@91835|fabids	NAC domain-containing protein	-	-	NAM
drMalDome.O3.Robin.v2.0.00045629	MD01G1093500	Chr01	Chr01:20844530..20846106	AT4G35580.1 | Symbols: NTL9 | NAC transcription factor-like 9 | chr4:16888581-16890744 REVERSE LENGTH=512; PREDICTED: NAC domain-containing protein 91-like [Malus domestica]; Protein NTM1-like 9 OS=Arabidopsis thaliana GN=NTL9 PE=1 SV=1; tr|M5X7M1|M5X7M1_PRUPE Uncharacterized protein OS=Prunus persica GN=PRUPE_ppa019865mg PE=4 SV=1	DNA binding; FAMILY NOT NAMED; NAC; NAC-dom; NAC domain; NAC DOMAIN-CONTAINING PROTEIN 14; NAM; regulation of transcription, DNA-templated	113.544	3.26263	0.324086	10.0672	7.71491e-24	6.15419e-20	3750.XP_008360222.1	28I7T@1|root,2QQI4@2759|Eukaryota,37NI7@33090|Viridiplantae,3GEMY@35493|Streptophyta	(NAC) domain-containing protein	-	-	NAM
drMalDome.O3.Robin.v2.0.00045630	MD01G1093700	Chr01	Chr01:20852376..20853844	AT4G35580.1 | Symbols: NTL9 | NAC transcription factor-like 9 | chr4:16888581-16890744 REVERSE LENGTH=512; PREDICTED: protein NTM1-like 9 [Malus domestica]; Protein NTM1-like 9 OS=Arabidopsis thaliana GN=NTL9 PE=1 SV=1; tr|M5X7M1|M5X7M1_PRUPE Uncharacterized protein OS=Prunus persica GN=PRUPE_ppa019865mg PE=4 SV=1	disorder_prediction; DNA binding; FAMILY NOT NAMED; NAC; NAC-dom; NAC domain; NAC DOMAIN-CONTAINING PROTEIN 14; NAM; regulation of transcription, DNA-templated	155.308	4.01027	0.523732	7.65711	1.90161e-14	6.50104e-11	225117.XP_009340829.1	28I7T@1|root,2QQI4@2759|Eukaryota,37NI7@33090|Viridiplantae,3GEMY@35493|Streptophyta	(NAC) domain-containing protein	-	-	NAM
drMalDome.O3.Robin.v2.0.00045636	MD01G1094400	Chr01	Chr01:20877454..20880357	AT3G10480.1 | Symbols: ANAC050, NAC050 | NAC domain containing protein 50 | chr3:3264410-3266781 FORWARD LENGTH=447; NAC domain-containing protein 96 OS=Arabidopsis thaliana GN=NAC096 PE=1 SV=1; PREDICTED: NAC domain-containing protein 83-like isoform X2 [Malus domestica]; tr|M5XFX4|M5XFX4_PRUPE Uncharacterized protein OS=Prunus persica GN=PRUPE_ppa017301mg PE=4 SV=1	DNA binding; FAMILY NOT NAMED; NAC; NAC-dom; NAC domain; NAC DOMAIN-CONTAINING PROTEIN 14; NAM; regulation of transcription, DNA-templated	55.9809	3.26657	0.446285	7.31946	2.48971e-13	6.62013e-10	3750.XP_008378387.1	2D308@1|root,2SPQG@2759|Eukaryota,3804H@33090|Viridiplantae,3GJPS@35493|Streptophyta	NAC domain-containing protein	GO:0003674,GO:0003700,GO:0005575,GO:0005622,GO:0005623,GO:0005634,GO:0005886,GO:0006355,GO:0008150,GO:0009889,GO:0009891,GO:0009893,GO:0010468,GO:0010556,GO:0010557,GO:0010604,GO:0010628,GO:0016020,GO:0019219,GO:0019222,GO:0031323,GO:0031325,GO:0031326,GO:0031328,GO:0043226,GO:0043227,GO:0043229,GO:0043231,GO:0044424,GO:0044464,GO:0045893,GO:0045935,GO:0048518,GO:0048522,GO:0050789,GO:0050794,GO:…	-	NAM
drMalDome.O3.Robin.v2.0.00021055	MD03G1149600	Chr03	Chr03:16642214..16647489	AT1G08370.1 | Symbols: DCP1, ATDCP1 | decapping 1 | chr1:2638355-2640367 FORWARD LENGTH=367; mRNA-decapping enzyme-like protein OS=Arabidopsis thaliana GN=At1g08370 PE=1 SV=2; PREDICTED: mRNA-decapping enzyme-like protein [Malus domestica]; tr|M5WIJ9|M5WIJ9_PRUPE Uncharacterized protein OS=Prunus persica GN=PRUPE_ppa007755mg PE=4 SV=1	Dcp1; DCP1; deadenylation-dependent decapping of nuclear-transcribed mRNA; enzyme activator activity; MRNA-DECAPPING ENZYME-LIKE PROTEIN; mRNA decay by 5' to 3' exoribonuclease; PH domain-like; PH_dom-like; positive regulation of catalytic activity; TRANSCRIPTION FACTOR SMIF DECAPPING ENZYME DCP1	124.214	1.6363	0.30598	5.34774	8.90575e-08	0.000106562	3750.XP_008361243.1	KOG2605@1|root,KOG2868@1|root,KOG2605@2759|Eukaryota,KOG2868@2759|Eukaryota,37SUR@33090|Viridiplantae,3G79R@35493|Streptophyta,4JNFN@91835|fabids	mRNA-decapping enzyme-like	-	ko:K12611	DCP1
drMalDome.O3.Robin.v2.0.00022380	MD03G1287700	Chr03	Chr03:36667170..36673664	AT2G47680.1 | Symbols: | zinc finger (CCCH type) helicase family protein | chr2:19545828-19550871 REVERSE LENGTH=1015; DExH-box ATP-dependent RNA helicase DExH8 OS=Arabidopsis thaliana GN=At2g47680 PE=2 SV=2; PREDICTED: LOW QUALITY PROTEIN: DExH-box ATP-dependent RNA helicase DExH8 [Malus domestica]; tr|M5VX55|M5VX55_PRUPE Uncharacterized protein OS=Prunus persica GN=PRUPE_ppa000721mg PE=4 SV=1	ATP binding; ATP-DEPENDENT RNA HELICASE; c3hfinal6; CCCH zinc finger; DEAD; DEAD/DEAH_box_helicase_dom; DEXDc; disorder_prediction; Helicase_ATP-bd; HELICASE_ATP_BIND_1; Helicase_C; HELICASE_CTER; HELICc; helicmild6; metal ion binding; nucleic acid binding; P-loop containing nucleoside triphosphate hydrolases; P-loop_NTPase; ultradead3; ZF_C3H1; zf-CCCH; ZINC FINGER CCCH DOMAIN-CONTAINING PROTEIN…	65.5239	1.4544	0.331686	4.38489	1.16046e-05	0.00793456	3750.XP_008369012.1	COG1643@1|root,KOG0920@2759|Eukaryota,37K3V@33090|Viridiplantae,3GC4D@35493|Streptophyta,4JM5A@91835|fabids	zinc finger CCCH domain-containing protein	GO:0003674,GO:0003676,GO:0003723,GO:0003724,GO:0003729,GO:0003824,GO:0004004,GO:0004386,GO:0005488,GO:0005575,GO:0005622,GO:0005623,GO:0005634,GO:0005730,GO:0005737,GO:0006139,GO:0006396,GO:0006725,GO:0006807,GO:0008026,GO:0008150,GO:0008152,GO:0008186,GO:0009507,GO:0009536,GO:0009987,GO:0010467,GO:0016070,GO:0016462,GO:0016787,GO:0016817,GO:0016818,GO:0016887,GO:0017111,GO:0031974,GO:0031981,GO:…	ko:K18995,ko:K20101	DEAD,Helicase_C,zf-CCCH
drMalDome.O3.Robin.v2.0.00035932	MD04G1033500	Chr04	Chr04:3780519..3782042	AT5G12890.1 | Symbols: | UDP-Glycosyltransferase superfamily protein | chr5:4069658-4071124 REVERSE LENGTH=488; PREDICTED: UDP-glycosyltransferase 92A1-like [Malus domestica]; tr|M5XPV9|M5XPV9_PRUPE Glycosyltransferase (Fragment) OS=Prunus persica GN=PRUPE_ppa015738mg PE=3 SV=1; UDP-glycosyltransferase 92A1 OS=Arabidopsis thaliana GN=UGT92A1 PE=2 SV=1	GLUCOSYL/GLUCURONOSYL TRANSFERASES; Glucuronidation; metabolic process; SUBFAMILY NOT NAMED; transferase activity, transferring hexosyl groups; UDP_glucos_trans; UDP-Glycosyltransferase/glycogen phosphorylase; UDPGT	6.91922	3.33196	0.739843	4.5036	6.68121e-06	0.00484509	3750.XP_008380687.1	KOG1192@1|root,KOG1192@2759|Eukaryota,37RNU@33090|Viridiplantae,3G7DB@35493|Streptophyta,4JE08@91835|fabids	Belongs to the UDP-glycosyltransferase family	GO:0003674,GO:0003824,GO:0005575,GO:0005622,GO:0005623,GO:0008194,GO:0016740,GO:0016757,GO:0016758,GO:0035251,GO:0043226,GO:0043227,GO:0043229,GO:0043231,GO:0044424,GO:0044464,GO:0046527,GO:0080043,GO:0080044	-	UDPGT
drMalDome.O3.Robin.v2.0.00036986	MD04G1154100	Chr04	Chr04:19101018..19103564	AT5G03030.1 | Symbols: | Chaperone DnaJ-domain superfamily protein | chr5:708479-709513 REVERSE LENGTH=112; Mitochondrial import inner membrane translocase subunit TIM14-3 OS=Arabidopsis thaliana GN=TIM14-3 PE=1 SV=1; PREDICTED: mitochondrial import inner membrane translocase subunit TIM14-2 [Pyrus x bretschneideri]; tr|M5W4T0|M5W4T0_PRUPE Uncharacterized protein OS=Prunus persica GN=PRUPE_ppa013…	Chaperone J-domain; DnaJ; DnaJ_domain; MITOCHONDRIAL IMPORT INNER MEMBRANE TRANSLOCASE SUBUNIT TIM14-1; UNCHARACTERIZED	609.817	3.35765	0.27204	12.3425	5.34691e-35	1.27957e-30	3750.XP_008370099.1	COG0484@1|root,KOG0714@2759|Eukaryota,37KKV@33090|Viridiplantae,3GAHE@35493|Streptophyta,4JSX4@91835|fabids	DnaJ homolog subfamily B member	GO:0000226,GO:0001578,GO:0005575,GO:0005622,GO:0005623,GO:0005737,GO:0005856,GO:0005929,GO:0005930,GO:0006996,GO:0007010,GO:0007017,GO:0008150,GO:0009987,GO:0016043,GO:0022607,GO:0030030,GO:0030031,GO:0031514,GO:0032838,GO:0035082,GO:0036126,GO:0042995,GO:0043226,GO:0043228,GO:0043229,GO:0043232,GO:0044085,GO:0044422,GO:0044424,GO:0044430,GO:0044441,GO:0044444,GO:0044446,GO:0044463,GO:0044464,GO:…	ko:K09510	DnaJ,DnaJ_C
drMalDome.O3.Robin.v2.0.00005886	MD05G1165100	Chr05	Chr05:29358830..29362225	AT3G07370.1 | Symbols: ATCHIP, CHIP | carboxyl terminus of HSC70-interacting protein | chr3:2358323-2360301 REVERSE LENGTH=278; E3 ubiquitin-protein ligase CHIP OS=Arabidopsis thaliana GN=CHIP PE=1 SV=1; PREDICTED: E3 ubiquitin-protein ligase CHIP-like [Pyrus x bretschneideri]; tr|M5VXT0|M5VXT0_PRUPE Uncharacterized protein OS=Prunus persica GN=PRUPE_ppa009839mg PE=4 SV=1	ANAPC3; protein binding; protein ubiquitination; RING/U-box; TPR; tpr_5; TPR_8; TPR-contain_dom; TPR-like; TPR-like_helical_dom; TPR_REGION; TPR_repeat; ubiquitin-protein transferase activity; U-box; U_BOX; Ubox_2; Ubox_domain; WD REPEAT, SAM AND U-BOX DOMAIN-CONTAINING PROTEIN 1; WDSAM1 PROTEIN; Znf_RING/FYVE/PHD	71.3771	0.97543	0.233772	4.17258	3.01175e-05	0.0184806	3750.XP_008372547.1	KOG4642@1|root,KOG4642@2759|Eukaryota,37PZI@33090|Viridiplantae,3GCAS@35493|Streptophyta,4JIA0@91835|fabids	E3 ubiquitin-protein ligase	GO:0001101,GO:0003674,GO:0003824,GO:0004842,GO:0005488,GO:0005515,GO:0006464,GO:0006807,GO:0006950,GO:0006970,GO:0008150,GO:0008152,GO:0009266,GO:0009628,GO:0009651,GO:0009719,GO:0009725,GO:0009737,GO:0009987,GO:0010033,GO:0016567,GO:0016740,GO:0019538,GO:0019787,GO:0032446,GO:0033993,GO:0036211,GO:0042221,GO:0043170,GO:0043412,GO:0044237,GO:0044238,GO:0044260,GO:0044267,GO:0050896,GO:0051087,GO:…	ko:K09561	ANAPC3,TPR_1,TPR_11,TPR_2,TPR_8,U-box
drMalDome.O3.Robin.v2.0.00007386	MD05G1314000	Chr05	Chr05:44426804..44431331	AT3G15390.1 | Symbols: SDE5 | silencing defective 5 | chr3:5196689-5199531 REVERSE LENGTH=490; PREDICTED: putative nuclear RNA export factor SDE5 [Malus domestica]; Putative nuclear RNA export factor SDE5 OS=Arabidopsis thaliana GN=SDE5 PE=4 SV=1; tr|M5WHC0|M5WHC0_PRUPE Uncharacterized protein OS=Prunus persica GN=PRUPE_ppa004831mg PE=4 SV=1	disorder_prediction; DUF1771; DUF1771_2; GENOMIC DNA, CHROMOSOME 3, P1 CLONE: MJK13; UBA; UNCHARACTERIZED	65.1379	2.40785	0.32702	7.36302	1.79795e-13	5.37834e-10	3750.XP_008371358.1	KOG2401@1|root,KOG2401@2759|Eukaryota,37NWH@33090|Viridiplantae,3GG5F@35493|Streptophyta,4JKTZ@91835|fabids	DUF1771	-	-	DUF1771
drMalDome.O3.Robin.v2.0.00023876	MD07G1163200	Chr07	Chr07:23835271..23837822	AT1G33060.1 | Symbols: ANAC014, NAC014 | NAC 014 | chr1:11975518-11978493 REVERSE LENGTH=648; NAC domain-containing protein 14 OS=Arabidopsis thaliana GN=NAC014 PE=2 SV=1; PREDICTED: NAC domain-containing protein 79-like [Malus domestica] &gt;gi|657969060|ref|XP_008376247.1| PREDICTED: NAC domain-containing protein 79-like [Malus domestica]; tr|M5XFX4|M5XFX4_PRUPE Uncharacterized protein OS=Prunu…	disorder_prediction; DNA binding; FAMILY NOT NAMED; NAC; NAC-dom; NAC domain; NAC DOMAIN-CONTAINING PROTEIN 14; NAM; regulation of transcription, DNA-templated	104.049	3.0193	0.365728	8.25559	1.51154e-16	6.02878e-13	3750.XP_008376246.1	28I7T@1|root,2QQI4@2759|Eukaryota,37NI7@33090|Viridiplantae,3GEMY@35493|Streptophyta	(NAC) domain-containing protein	-	-	NAM
drMalDome.O3.Robin.v2.0.00024214	MD07G1202700	Chr07	Chr07:28070433..28071377	AT3G55560.1 | Symbols: AGF2, AHL15 | AT-hook protein of GA feedback 2 | chr3:20604904-20605836 REVERSE LENGTH=310; AT-hook motif nuclear-localized protein 15 OS=Arabidopsis thaliana GN=AHL15 PE=2 SV=1; PREDICTED: AT-hook motif nuclear-localized protein 15-like [Pyrus x bretschneideri] &gt;gi|1079210804|ref|XP_018501885.1| PREDICTED: AT-hook motif nuclear-localized protein 15-like [Pyrus x bretsch…	AF0104/ALDC/Ptd012-like; AT-HOOK MOTIF NUCLEAR-LOCALIZED PROTEIN 15; AT-hook_nuclear; disorder_prediction; DUF296; ESCAROLA; FAMILY NOT NAMED; PPC; PPC_dom	9.35802	2.29887	0.501282	4.58599	4.51844e-06	0.00337909	225117.XP_009351431.1	28J02@1|root,2QW3T@2759|Eukaryota,37QXH@33090|Viridiplantae,3GCNA@35493|Streptophyta,4JERT@91835|fabids	Transcription factor that specifically binds AT-rich DNA sequences related to the nuclear matrix attachment regions (MARs)	-	-	DUF296
drMalDome.O3.Robin.v2.0.00037943	MD08G1008800	Chr08	Chr08:661896..664986	AT1G76010.1 | Symbols: | Alba DNA/RNA-binding protein | chr1:28528505-28530488 REVERSE LENGTH=350; PREDICTED: ribonuclease P protein subunit p25-like protein [Malus domestica]; Ribonuclease P protein subunit p25-like protein OS=Mus musculus GN=Rpp25l PE=1 SV=1; tr|M5XYP3|M5XYP3_PRUPE Uncharacterized protein OS=Prunus persica GN=PRUPE_ppa009293mg PE=4 SV=1	Alba; ALBA DNA/RNA-BINDING PROTEIN; AlbA-like; disorder_prediction; DNA/RNA-bd_Alba-like; nucleic acid binding; RIBONUCLEASE P SUBUNIT P25	190.025	1.46843	0.242078	6.06593	1.31189e-09	2.24249e-06	3750.XP_008387912.1	KOG2567@1|root,KOG2567@2759|Eukaryota,37MQY@33090|Viridiplantae,3GEIG@35493|Streptophyta,4JMK6@91835|fabids	Ribonuclease P protein subunit p25-like	-	ko:K14525	Alba
drMalDome.O3.Robin.v2.0.00031150	MD09G1065700	Chr09	Chr09:4479760..4480404	AT3G10330.1 | Symbols: | Cyclin-like family protein | chr3:3199907-3201642 FORWARD LENGTH=312; PREDICTED: transcription initiation factor IIB-like [Malus domestica]; Transcription initiation factor IIB-2 OS=Arabidopsis thaliana GN=TFIIB2 PE=2 SV=1; tr|M5X7R5|M5X7R5_PRUPE Uncharacterized protein OS=Prunus persica GN=PRUPE_ppa020830mg PE=4 SV=1	CYCLIN; CYCLIN FAMILY PROTEIN-RELATED; Cyclin-like; disorder_prediction; DNA-templated transcriptional preinitiation complex assembly; regulation of transcription, DNA-templated; TBP-class protein binding; TFIIB; TFIIB_cyclin; TF_Zn_Ribbon; TIFACTORIIB; TRANSCRIPTION INITIATION FACTOR IIB-RELATED; ZF_TFIIB; Zinc beta-ribbon; Znf_TFIIB	4.63722	6.27242	1.07311	5.84508	5.06333e-09	7.57316e-06	3750.XP_008348243.1	COG1405@1|root,KOG1597@2759|Eukaryota,37NPF@33090|Viridiplantae,3GEGG@35493|Streptophyta,4JDMN@91835|fabids	Transcription initiation factor	GO:0000003,GO:0000769,GO:0003006,GO:0005575,GO:0005622,GO:0005623,GO:0005634,GO:0006949,GO:0007275,GO:0008150,GO:0009653,GO:0009791,GO:0009888,GO:0009960,GO:0009987,GO:0010035,GO:0010038,GO:0010154,GO:0022414,GO:0032501,GO:0032502,GO:0042221,GO:0043226,GO:0043227,GO:0043229,GO:0043231,GO:0044424,GO:0044464,GO:0046686,GO:0048316,GO:0048608,GO:0048646,GO:0048731,GO:0048856,GO:0050896,GO:0061458	ko:K03124	TFIIB,TF_Zn_Ribbon
drMalDome.O3.Robin.v2.0.00031378	MD09G1093200	Chr09	Chr09:6814270..6816842	AT4G03320.1 | Symbols: tic20-IV | translocon at the inner envelope membrane of chloroplasts 20-IV | chr4:1464529-1465820 FORWARD LENGTH=284; PREDICTED: protein TIC 20-IV, chloroplastic-like [Malus domestica]; Protein TIC 20-IV, chloroplastic OS=Arabidopsis thaliana GN=TIC20-IV PE=2 SV=1; tr|M5XG33|M5XG33_PRUPE Uncharacterized protein (Fragment) OS=Prunus persica GN=PRUPE_ppa023163mg PE=4 SV=1	disorder_prediction; FAMILY NOT NAMED; PROTEIN TIC 20-IV, CHLOROPLASTIC; Tic20; TIC20	20.4956	2.92738	0.608635	4.80975	1.51119e-06	0.00133942	3750.XP_008346093.1	2CXJX@1|root,2RY2S@2759|Eukaryota,37U42@33090|Viridiplantae,3GA93@35493|Streptophyta,4JNYA@91835|fabids	Protein TIC 20-IV, chloroplastic-like	GO:0005575,GO:0005622,GO:0005623,GO:0005737,GO:0005739,GO:0006605,GO:0006810,GO:0006886,GO:0008104,GO:0008150,GO:0009507,GO:0009536,GO:0015031,GO:0015833,GO:0017038,GO:0033036,GO:0033365,GO:0034613,GO:0042886,GO:0043226,GO:0043227,GO:0043229,GO:0043231,GO:0044424,GO:0044444,GO:0044464,GO:0045036,GO:0045037,GO:0045184,GO:0046907,GO:0051179,GO:0051234,GO:0051641,GO:0051649,GO:0055085,GO:0065002,GO:…	-	TIC20
drMalDome.O3.Robin.v2.0.00032620	MD09G1230900	Chr09	Chr09:28593717..28595794	AT3G14250.1 | Symbols: | RING/U-box superfamily protein | chr3:4745963-4746958 REVERSE LENGTH=303; ATP-dependent RNA helicase DEAH12, chloroplastic OS=Arabidopsis thaliana GN=At5g10370 PE=3 SV=1; PREDICTED: probable E3 ubiquitin-protein ligase RNF217 [Malus domestica]; tr|M5WT27|M5WT27_PRUPE Uncharacterized protein OS=Prunus persica GN=PRUPE_ppa009570mg PE=3 SV=1	disorder_prediction; E3_UB_ligase_RBR; IBR; IBR_dom; ibrneu5; protein ubiquitination; RBR FAMILY RING FINGER AND IBR DOMAIN-CONTAINING; RING/U-box; SUBFAMILY NOT NAMED; ubiquitin-protein transferase activity; ZF_RING_1; ZF_RING_2; Znf_RING; Znf_RING_CS; Znf_RING/FYVE/PHD	93.3639	3.19352	0.355574	8.9813	2.67576e-19	1.60084e-15	225117.XP_009365258.1	KOG1812@1|root,KOG1812@2759|Eukaryota,37QNC@33090|Viridiplantae,3G838@35493|Streptophyta,4JM44@91835|fabids	In Between Ring fingers	GO:0000151,GO:0000209,GO:0003674,GO:0003824,GO:0004842,GO:0005488,GO:0005515,GO:0005575,GO:0005622,GO:0005623,GO:0005737,GO:0005739,GO:0005740,GO:0005829,GO:0006464,GO:0006508,GO:0006511,GO:0006807,GO:0008150,GO:0008152,GO:0009056,GO:0009057,GO:0009893,GO:0009894,GO:0009896,GO:0009987,GO:0010604,GO:0010941,GO:0016020,GO:0016567,GO:0016740,GO:0019222,GO:0019538,GO:0019787,GO:0019899,GO:0019941,GO:…	ko:K11975	IBR,zf-C3HC4,zf-RING_UBOX
drMalDome.O3.Robin.v2.0.00032723	MD09G1243600	Chr09	Chr09:31121592..31125489	AT3G62800.3 | Symbols: | double-stranded-RNA-binding protein 4 | chr3:23225749-23227163 REVERSE LENGTH=329; Double-stranded RNA-binding protein 4 OS=Arabidopsis thaliana GN=DBR4 PE=1 SV=1; PREDICTED: double-stranded RNA-binding protein 4-like isoform X4 [Malus domestica]; tr|M5VZU1|M5VZU1_PRUPE Uncharacterized protein OS=Prunus persica GN=PRUPE_ppa021309mg PE=4 SV=1	disorder_prediction; DRBM_3; DS_RBD; dsRBD_dom; dsrm; DSRM; dsRNA-binding domain-like; EUKARYOTE SPECIFIC DSRNA BINDING PROTEIN; SUBFAMILY NOT NAMED	77.88	3.20359	0.651889	4.91433	8.90882e-07	0.000852788	3750.XP_008381590.1	28KUZ@1|root,2QTBA@2759|Eukaryota,37QQ7@33090|Viridiplantae,3GF0Y@35493|Streptophyta,4JI4X@91835|fabids	Double-stranded RNA-binding protein	GO:0002252,GO:0002376,GO:0003674,GO:0003676,GO:0003723,GO:0003725,GO:0005488,GO:0005575,GO:0005622,GO:0005623,GO:0005634,GO:0006139,GO:0006325,GO:0006342,GO:0006355,GO:0006396,GO:0006725,GO:0006807,GO:0006950,GO:0006952,GO:0006955,GO:0006996,GO:0008150,GO:0008152,GO:0009605,GO:0009607,GO:0009615,GO:0009616,GO:0009889,GO:0009890,GO:0009892,GO:0009987,GO:0010033,GO:0010267,GO:0010467,GO:0010468,GO:…	-	dsrm
drMalDome.O3.Robin.v2.0.00009358	MD10G1154400	Chr10	Chr10:24219498..24222728	AT3G07370.1 | Symbols: ATCHIP, CHIP | carboxyl terminus of HSC70-interacting protein | chr3:2358323-2360301 REVERSE LENGTH=278; E3 ubiquitin-protein ligase CHIP OS=Arabidopsis thaliana GN=CHIP PE=1 SV=1; PREDICTED: E3 ubiquitin-protein ligase CHIP-like isoform X1 [Malus domestica]; tr|M5VXT0|M5VXT0_PRUPE Uncharacterized protein OS=Prunus persica GN=PRUPE_ppa009839mg PE=4 SV=1	Coil; protein binding; protein ubiquitination; RING/U-box; SMALL GLUTAMINE-RICH TETRATRICOPEPTIDE REPEAT-CONTAINING PROTEIN BETA; TPR; tpr_5; TPR_8; TPR-contain_dom; TPR-like; TPR-like_helical_dom; TPR_REGION; TPR_repeat; TPR REPEAT CONTAINING PROTEIN; ubiquitin-protein transferase activity; U-box; U_BOX; Ubox_2; Ubox_domain; Znf_RING/FYVE/PHD	27.3915	1.6873	0.402699	4.18998	2.78981e-05	0.0175692	3750.XP_008348970.1	KOG4642@1|root,KOG4642@2759|Eukaryota,37PZI@33090|Viridiplantae,3GCAS@35493|Streptophyta,4JIA0@91835|fabids	E3 ubiquitin-protein ligase	GO:0001101,GO:0003674,GO:0003824,GO:0004842,GO:0005488,GO:0005515,GO:0006464,GO:0006807,GO:0006950,GO:0006970,GO:0008150,GO:0008152,GO:0009266,GO:0009628,GO:0009651,GO:0009719,GO:0009725,GO:0009737,GO:0009987,GO:0010033,GO:0016567,GO:0016740,GO:0019538,GO:0019787,GO:0032446,GO:0033993,GO:0036211,GO:0042221,GO:0043170,GO:0043412,GO:0044237,GO:0044238,GO:0044260,GO:0044267,GO:0050896,GO:0051087,GO:…	ko:K09561	ANAPC3,TPR_1,TPR_11,TPR_2,TPR_8,U-box
drMalDome.O3.Robin.v2.0.00010344	MD10G1264000	Chr10	Chr10:35777461..35780035	AT2G34460.1 | Symbols: | NAD(P)-binding Rossmann-fold superfamily protein | chr2:14529635-14530732 FORWARD LENGTH=280; PREDICTED: uncharacterized protein At2g34460, chloroplastic [Pyrus x bretschneideri]; tr|M5X1C0|M5X1C0_PRUPE Uncharacterized protein OS=Prunus persica GN=PRUPE_ppa008970mg PE=4 SV=1; Uncharacterized protein At2g34460, chloroplastic OS=Arabidopsis thaliana GN=At2g34460 PE=2 SV=1	FLAVIN REDUCTASE-RELATED; NAD_binding_10; NAD(P)-bd_dom; NAD(P)-binding Rossmann-fold domains; SDR_a5; SUBFAMILY NOT NAMED	40.9079	1.41139	0.276421	5.10596	3.29128e-07	0.00034245	225117.XP_009360869.1	COG0702@1|root,KOG1203@2759|Eukaryota,37HE8@33090|Viridiplantae,3GAAU@35493|Streptophyta,4JKA2@91835|fabids	NAD(P)H-binding	GO:0005575,GO:0005622,GO:0005623,GO:0005737,GO:0009507,GO:0009526,GO:0009532,GO:0009534,GO:0009535,GO:0009536,GO:0009570,GO:0009579,GO:0009941,GO:0010287,GO:0016020,GO:0031967,GO:0031975,GO:0031976,GO:0031984,GO:0034357,GO:0042651,GO:0043226,GO:0043227,GO:0043229,GO:0043231,GO:0044422,GO:0044424,GO:0044434,GO:0044435,GO:0044436,GO:0044444,GO:0044446,GO:0044464,GO:0055035	-	NAD_binding_10
drMalDome.O3.Robin.v2.0.00015254	MD11G1125800	Chr11	Chr11:11587109..11590773	AT5G60250.1 | Symbols: | zinc finger (C3HC4-type RING finger) family protein | chr5:24252226-24254710 FORWARD LENGTH=655; PREDICTED: uncharacterized protein LOC103434126 [Malus domestica]; Probable E3 ubiquitin-protein ligase rbrA OS=Dictyostelium discoideum GN=rbrA PE=3 SV=1; tr|M5W805|M5W805_PRUPE Uncharacterized protein (Fragment) OS=Prunus persica GN=PRUPE_ppa025188mg PE=3 SV=1	C3H4 TYPE ZINC FINGER PROTEIN-RELATED; disorder_prediction; E3_UB_ligase_RBR; IBR; IBR_dom; ibrneu5; metal ion binding; nucleic acid binding; protein ubiquitination; RBR FAMILY RING FINGER AND IBR DOMAIN-CONTAINING; RING; RING/U-box; RNaseH-like_dom; RVT_3; ubiquitin-protein transferase activity; zf-C3HC4; ZF_RING_1; ZF_RING_2; Znf_C3HC4_RING-type; Znf_RING; Znf_RING_CS; Znf_RING/FYVE/PHD	67.9221	1.82394	0.284302	6.41549	1.4037e-10	2.79932e-07	3750.XP_008349763.1	KOG1812@1|root,KOG1812@2759|Eukaryota,37RQU@33090|Viridiplantae,3GBEQ@35493|Streptophyta,4JGVU@91835|fabids	E3 ubiquitin-protein ligase	GO:0000151,GO:0000209,GO:0003674,GO:0003824,GO:0004842,GO:0005488,GO:0005515,GO:0005575,GO:0005622,GO:0005623,GO:0005737,GO:0006464,GO:0006807,GO:0008150,GO:0008152,GO:0009653,GO:0009893,GO:0009894,GO:0009896,GO:0009987,GO:0010604,GO:0016567,GO:0016740,GO:0019222,GO:0019538,GO:0019787,GO:0019899,GO:0030154,GO:0030162,GO:0030435,GO:0031323,GO:0031325,GO:0031329,GO:0031331,GO:0031624,GO:0032268,GO:…	ko:K11968	IBR,RVT_3,zf-C3HC4
drMalDome.O3.Robin.v2.0.00016902	MD11G1305400	Chr11	Chr11:42028175..42033203	AT1G02890.1 | Symbols: | AAA-type ATPase family protein | chr1:645372-651797 REVERSE LENGTH=1246; PREDICTED: probable 26S protease subunit YTA6 [Malus domestica]; Protein MSP1 OS=Saccharomyces cerevisiae (strain ATCC 204508 / S288c) GN=MSP1 PE=1 SV=2; tr|B9SAN5|B9SAN5_RICCO ATP binding protein, putative OS=Ricinus communis GN=RCOM_1177280 PE=4 SV=1	AAA; AAA_5; AAA+_ATPase; AAA ATPASE; AAA-TYPE ATPASE FAMILY PROTEIN; ATPase_AAA_core; ATPase_AAA_CS; ATP binding; disorder_prediction; P-loop containing nucleoside triphosphate hydrolases; P-loop_NTPase	12.1202	3.39139	0.733357	4.62447	3.75557e-06	0.00299582	3750.XP_008366581.1	COG0464@1|root,KOG0737@2759|Eukaryota,37IUV@33090|Viridiplantae,3G8DY@35493|Streptophyta,4JK3P@91835|fabids	Holliday junction DNA helicase ruvB N-terminus	GO:0002090,GO:0002092,GO:0003008,GO:0003674,GO:0003824,GO:0005575,GO:0005622,GO:0005623,GO:0005634,GO:0005886,GO:0007610,GO:0007611,GO:0007612,GO:0007613,GO:0008150,GO:0009893,GO:0010604,GO:0010646,GO:0010648,GO:0016020,GO:0016462,GO:0016787,GO:0016817,GO:0016818,GO:0016887,GO:0017111,GO:0019222,GO:0023051,GO:0023057,GO:0030100,GO:0031323,GO:0031325,GO:0032501,GO:0032879,GO:0043226,GO:0043227,GO:…	-	AAA,FHA
drMalDome.O3.Robin.v2.0.00033583	MD12G1046600	Chr12	Chr12:5317496..5326928	AT5G06580.1 | Symbols: | FAD-linked oxidases family protein | chr5:2011486-2016473 REVERSE LENGTH=567; D-lactate dehydrogenase [cytochrome], mitochondrial OS=Arabidopsis thaliana GN=DLD PE=1 SV=1; PREDICTED: D-lactate dehydrogenase [cytochrome], mitochondrial isoform X1 [Malus domestica]; tr|M5W808|M5W808_PRUPE Uncharacterized protein OS=Prunus persica GN=PRUPE_ppa003656mg PE=4 SV=1	catalytic activity; CO_DH_flavot_FAD-bd_sub2; D-LACTATE DEHYDROGENASE; D-LACTATE DEHYDROGENASE, MITOCHONDRIAL-RELATED; FAD-bd_2; FAD-bd_2_sub1; FAD_binding_4; FAD-binding/transporter-associated domain-like; FAD-linked_Oxase-like_C; FAD-linked_oxidase_C; FAD-linked oxidases, C-terminal domain; FAD-oxidase_C; FAD_PCMH; flavin adenine dinucleotide binding; oxidation-reduction process; Oxid_FAD_bind_…	23.3284	1.45801	0.344121	4.23689	2.26633e-05	0.0150654	3750.XP_008387152.1	COG0277@1|root,KOG1231@2759|Eukaryota,37P3I@33090|Viridiplantae,3G9BY@35493|Streptophyta,4JE9S@91835|fabids	D-lactate dehydrogenase cytochrome	GO:0000166,GO:0003674,GO:0003824,GO:0003973,GO:0004457,GO:0004458,GO:0005488,GO:0005515,GO:0005524,GO:0005575,GO:0005622,GO:0005623,GO:0005737,GO:0005739,GO:0006081,GO:0008144,GO:0008150,GO:0008152,GO:0008720,GO:0008891,GO:0009056,GO:0009438,GO:0009987,GO:0016491,GO:0016614,GO:0016616,GO:0016898,GO:0016899,GO:0017076,GO:0019154,GO:0030554,GO:0032553,GO:0032555,GO:0032559,GO:0035639,GO:0036094,GO:…	ko:K00102	FAD-oxidase_C,FAD_binding_4
drMalDome.O3.Robin.v2.0.00033914	MD12G1086400	Chr12	Chr12:10608980..10612759	AT5G03990.1 | Symbols: | unknown protein; BEST Arabidopsis thaliana protein match is: unknown protein (TAIR:AT3G51940.1); Has 30201 Blast hits to 17322 proteins in 780 species: Archae - 12; Bacteria - 1396; Metazoa - 17338; Fungi - 3422; Plants - 5037; Viruses - 0; Other Eukaryotes - 2996 (source: NCBI BLink). | chr5:1075957-1077358 FORWARD LENGTH=302; PREDICTED: protein RNA-directed DNA methylat…	disorder_prediction; FAMILY NOT NAMED	37.3367	1.80151	0.352736	5.10724	3.26906e-07	0.00034245	3750.XP_008373014.1	28WKM@1|root,2R3CW@2759|Eukaryota,37T67@33090|Viridiplantae,3GET1@35493|Streptophyta,4JPTG@91835|fabids	-	-	-	-
drMalDome.O3.Robin.v2.0.00034669	MD12G1167300	Chr12	Chr12:24763604..24765476	AT3G08910.1 | Symbols: | DNAJ heat shock family protein | chr3:2710402-2711811 REVERSE LENGTH=323; DnaJ homolog subfamily B member 1 OS=Bos taurus GN=DNAJB1 PE=2 SV=3; PREDICTED: dnaJ homolog subfamily B member 1-like [Malus domestica]; tr|M5WIV4|M5WIV4_PRUPE Uncharacterized protein OS=Prunus persica GN=PRUPE_ppa008584mg PE=4 SV=1	disorder_prediction; DnaJ_C; DnaJ_domain; DNAJ HEAT SHOCK PROTEIN-RELATED; DNAJ HOMOLOG SUBFAMILY C MEMBER; HSP40/DnaJ_pept-bd; HSP40/DnaJ peptide-binding domain; protein folding; unfolded protein binding	353.629	3.99327	0.396453	10.0725	7.3103e-24	6.15419e-20	3750.XP_008390692.1	COG0484@1|root,KOG0714@2759|Eukaryota,37KKV@33090|Viridiplantae,3GAHE@35493|Streptophyta,4JSX4@91835|fabids	DnaJ homolog subfamily B member	GO:0000226,GO:0001578,GO:0005575,GO:0005622,GO:0005623,GO:0005737,GO:0005856,GO:0005929,GO:0005930,GO:0006996,GO:0007010,GO:0007017,GO:0008150,GO:0009987,GO:0016043,GO:0022607,GO:0030030,GO:0030031,GO:0031514,GO:0032838,GO:0035082,GO:0036126,GO:0042995,GO:0043226,GO:0043228,GO:0043229,GO:0043232,GO:0044085,GO:0044422,GO:0044424,GO:0044430,GO:0044441,GO:0044444,GO:0044446,GO:0044463,GO:0044464,GO:…	ko:K09510	DnaJ,DnaJ_C
drMalDome.O3.Robin.v2.0.00035516	MD12G1254300	Chr12	Chr12:32271325..32274408	AT2G38430.1 | Symbols: | unknown protein; BEST Arabidopsis thaliana protein match is: unknown protein (TAIR:AT3G54310.1); Has 35333 Blast hits to 34131 proteins in 2444 species: Archae - 798; Bacteria - 22429; Metazoa - 974; Fungi - 991; Plants - 531; Viruses - 0; Other Eukaryotes - 9610 (source: NCBI BLink). | chr2:16092950-16094810 REVERSE LENGTH=393; PREDICTED: uncharacterized protein LOC10345…	FAMILY NOT NAMED	127.578	1.99793	0.320868	6.22665	4.76511e-10	8.77184e-07	3750.XP_008388758.1	28NAG@1|root,2QUVX@2759|Eukaryota,37MWU@33090|Viridiplantae,3GFRU@35493|Streptophyta,4JEGU@91835|fabids	Encoded by	-	-	-
drMalDome.O3.Robin.v2.0.00035512	MD12G1254400	Chr12	Chr12:32279769..32283580	AT2G38430.1 | Symbols: | unknown protein; BEST Arabidopsis thaliana protein match is: unknown protein (TAIR:AT3G54310.1); Has 35333 Blast hits to 34131 proteins in 2444 species: Archae - 798; Bacteria - 22429; Metazoa - 974; Fungi - 991; Plants - 531; Viruses - 0; Other Eukaryotes - 9610 (source: NCBI BLink). | chr2:16092950-16094810 REVERSE LENGTH=393; PREDICTED: uncharacterized protein LOC10345…	Coil; FAMILY NOT NAMED	58.572	3.66832	0.43789	8.37728	5.41661e-17	2.5925e-13	225117.XP_009379705.1	28NAG@1|root,2QUVX@2759|Eukaryota,37MWU@33090|Viridiplantae,3GFRU@35493|Streptophyta,4JEGU@91835|fabids	Encoded by	-	-	-
drMalDome.O3.Robin.v2.0.00035517	MD12G1254500	Chr12	Chr12:32290771..32294329	AT2G38430.1 | Symbols: | unknown protein; BEST Arabidopsis thaliana protein match is: unknown protein (TAIR:AT3G54310.1); Has 35333 Blast hits to 34131 proteins in 2444 species: Archae - 798; Bacteria - 22429; Metazoa - 974; Fungi - 991; Plants - 531; Viruses - 0; Other Eukaryotes - 9610 (source: NCBI BLink). | chr2:16092950-16094810 REVERSE LENGTH=393; PREDICTED: uncharacterized protein LOC10341…	Coil; FAMILY NOT NAMED; Retrotran_gag_2; Retrotran_gag_3; UBN2_3	18.0566	3.76979	0.554321	6.80074	1.04086e-11	2.49088e-08	3750.XP_008350651.1	COG2801@1|root,KOG0017@2759|Eukaryota,38A7P@33090|Viridiplantae,3GY0M@35493|Streptophyta,4JW6U@91835|fabids	transposition, RNA-mediated	-	-	-
drMalDome.O3.Robin.v2.0.00035518	MD12G1254700	Chr12	Chr12:32308186..32311620	AT2G38430.1 | Symbols: | unknown protein; BEST Arabidopsis thaliana protein match is: unknown protein (TAIR:AT3G54310.1); Has 35333 Blast hits to 34131 proteins in 2444 species: Archae - 798; Bacteria - 22429; Metazoa - 974; Fungi - 991; Plants - 531; Viruses - 0; Other Eukaryotes - 9610 (source: NCBI BLink). | chr2:16092950-16094810 REVERSE LENGTH=393; PREDICTED: uncharacterized protein LOC10396…	Coil; disorder_prediction; FAMILY NOT NAMED; Retrotran_gag_2; Retrotran_gag_3; UBN2_3	43.0291	6.22533	1.24694	4.99247	5.96107e-07	0.000594393	225117.XP_009379715.1	COG2801@1|root,KOG0017@2759|Eukaryota,38A7P@33090|Viridiplantae,3GY0M@35493|Streptophyta,4JW6U@91835|fabids	transposition, RNA-mediated	-	-	-
drMalDome.O3.Robin.v2.0.00035519	MD12G1254800	Chr12	Chr12:32314428..32317579	AT2G38430.1 | Symbols: | unknown protein; BEST Arabidopsis thaliana protein match is: unknown protein (TAIR:AT3G54310.1); Has 35333 Blast hits to 34131 proteins in 2444 species: Archae - 798; Bacteria - 22429; Metazoa - 974; Fungi - 991; Plants - 531; Viruses - 0; Other Eukaryotes - 9610 (source: NCBI BLink). | chr2:16092950-16094810 REVERSE LENGTH=393; PREDICTED: uncharacterized protein LOC10345…	Coil; disorder_prediction; FAMILY NOT NAMED; Retrotran_gag_3; UBN2_3	26.9499	2.79673	0.464907	6.01568	1.79134e-09	2.8579e-06	3750.XP_008388768.1	COG2801@1|root,KOG0017@2759|Eukaryota,38A7P@33090|Viridiplantae,3GY0M@35493|Streptophyta,4JW6U@91835|fabids	transposition, RNA-mediated	-	-	-
drMalDome.O3.Robin.v2.0.00028222	MD13G1041200	Chr13	Chr13:2823154..2827103	AT1G14790.1 | Symbols: RDR1, ATRDRP1 | RNA-dependent RNA polymerase 1 | chr1:5094317-5097817 REVERSE LENGTH=1107; PREDICTED: probable RNA-dependent RNA polymerase 1 [Malus domestica] &gt;gi|1039842848|ref|XP_017192240.1| PREDICTED: probable RNA-dependent RNA polymerase 1 [Malus domestica]; RNA-dependent RNA polymerase 1 OS=Arabidopsis thaliana GN=RDR1 PE=2 SV=1; tr|M5Y326|M5Y326_PRUPE RNA-depende…	nucleic acid binding; RdRP; RNA-binding domain, RBD; RNA-DEPENDENT RNA POLYMERASE; RNA-dep_RNA_pol_euk-typ; RNA-directed 5'-3' RNA polymerase activity; RRF-3; RRM_dom; RRM_SF	3.54969	5.86399	1.24937	4.69357	2.68476e-06	0.00221548	3750.XP_008390009.1	KOG0988@1|root,KOG0988@2759|Eukaryota,37MAM@33090|Viridiplantae,3G8RS@35493|Streptophyta,4JE4K@91835|fabids	Probably involved in the RNA silencing pathway and required for the generation of small interfering RNAs (siRNAs)	GO:0001101,GO:0006139,GO:0006396,GO:0006725,GO:0006807,GO:0008150,GO:0008152,GO:0009058,GO:0009605,GO:0009607,GO:0009615,GO:0009719,GO:0009725,GO:0009751,GO:0009892,GO:0009987,GO:0010025,GO:0010033,GO:0010166,GO:0010467,GO:0010468,GO:0010605,GO:0010608,GO:0010629,GO:0014070,GO:0016070,GO:0016246,GO:0016441,GO:0016458,GO:0019222,GO:0030422,GO:0031047,GO:0031050,GO:0034641,GO:0035194,GO:0040029,GO:…	ko:K11699	RdRP
drMalDome.O3.Robin.v2.0.00030406	MD13G1280100	Chr13	Chr13:39593682..39601264	AT4G31480.2 | Symbols: | Coatomer, beta subunit | chr4:15264145-15267384 FORWARD LENGTH=948; Coatomer subunit beta-1 OS=Arabidopsis thaliana GN=At4g31480 PE=3 SV=2; PREDICTED: coatomer subunit beta-1 [Malus domestica]; tr|A0A067KEM0|A0A067KEM0_JATCU Coatomer subunit beta OS=Jatropha curcas GN=JCGZ_07024 PE=4 SV=1	Adaptin_N; ARM-like; ARM repeat; ARM-type_fold; Beta-COP; binding; Clathrin/coatomer_adapt-like_N; Coatamer_beta_C; Coatomer_b_Cpla; Coatomer_bsu_C; COATOMER SUBUNIT BETA; COPB1; COPB1_appendage_platform_dom; COPI-dependent Golgi-to-ER retrograde traffic; COPI-mediated anterograde transport; COPI vesicle coat; cytoplasm; intracellular protein transport; membrane coat; Neutrophil degranulation; st…	52.9072	-1.34197	0.291212	-4.60821	4.06143e-06	0.00313529	3750.XP_008354697.1	COG5096@1|root,KOG1058@2759|Eukaryota,37KVE@33090|Viridiplantae,3G9TM@35493|Streptophyta,4JMWU@91835|fabids	The coatomer is a cytosolic protein complex that binds to dilysine motifs and reversibly associates with Golgi non- clathrin-coated vesicles, which further mediate biosynthetic protein transport from the ER, via the Golgi up to the trans Golgi network. Coatomer complex is required for budding from Golgi membranes, and is essential for the retrograde Golgi-to-ER transport of dilysine-tagged protei…	GO:0005575,GO:0005622,GO:0005623,GO:0005737,GO:0005794,GO:0005798,GO:0005829,GO:0005911,GO:0006810,GO:0006888,GO:0006890,GO:0006891,GO:0008150,GO:0009506,GO:0012505,GO:0012506,GO:0016020,GO:0016192,GO:0030054,GO:0030117,GO:0030120,GO:0030126,GO:0030135,GO:0030137,GO:0030659,GO:0030660,GO:0030662,GO:0030663,GO:0031090,GO:0031410,GO:0031982,GO:0032991,GO:0043226,GO:0043227,GO:0043229,GO:0043231,GO:…	ko:K17301	Adaptin_N,Coatamer_beta_C,Coatomer_b_Cpla
drMalDome.O3.Robin.v2.0.00040923	MD14G1082800	Chr14	Chr14:9722958..9732773	AT3G03300.3 | Symbols: DCL2 | dicer-like 2 | chr3:768020-774833 REVERSE LENGTH=1388; Endoribonuclease Dicer homolog 2 OS=Arabidopsis thaliana GN=At3g03300 PE=1 SV=2; PREDICTED: endoribonuclease Dicer homolog 2-like [Malus domestica]; tr|M5XBY1|M5XBY1_PRUPE Uncharacterized protein (Fragment) OS=Prunus persica GN=PRUPE_ppa027063mg PE=4 SV=1	disorder_prediction; HELICASE-RELATED; PAZ; PAZ_2_a_3; PAZ_dom; PAZ domain; protein binding; RIBOc; riboneu5; Ribonuclease_3; ribonuclease III activity; RNA processing; RNASE_3_1; RNASE_3_2; RNase_III_dom; RNase III domain-like	14.028	4.33166	0.751724	5.7623	8.29738e-09	1.16803e-05	3750.XP_008392375.1	COG0571@1|root,KOG0701@2759|Eukaryota,37JM0@33090|Viridiplantae,3G9E9@35493|Streptophyta,4JEJS@91835|fabids	Belongs to the helicase family. Dicer subfamily	GO:0002252,GO:0002376,GO:0003674,GO:0003676,GO:0003723,GO:0003824,GO:0004518,GO:0004519,GO:0004521,GO:0004525,GO:0004540,GO:0005488,GO:0005575,GO:0005622,GO:0005623,GO:0005634,GO:0005737,GO:0006139,GO:0006259,GO:0006396,GO:0006725,GO:0006807,GO:0006950,GO:0006952,GO:0006955,GO:0008150,GO:0008152,GO:0009605,GO:0009607,GO:0009615,GO:0009616,GO:0009892,GO:0009987,GO:0010033,GO:0010216,GO:0010267,GO:…	ko:K11592	DEAD,Dicer_dimer,Helicase_C,PAZ,ResIII,Ribonuclease_3,dsrm
drMalDome.O3.Robin.v2.0.00001582	MD15G1162100	Chr15	Chr15:12211775..12221594	AT2G12550.1 | Symbols: | ubiquitin-associated (UBA)/TS-N domain-containing protein | chr2:5114881-5118486 FORWARD LENGTH=562; NEDD8 ultimate buster 1 OS=Mus musculus GN=Nub1 PE=1 SV=2; PREDICTED: NEDD8 ultimate buster 1 [Malus domestica]; tr|M5VPG1|M5VPG1_PRUPE Uncharacterized protein OS=Prunus persica GN=PRUPE_ppa004340mg PE=4 SV=1	Coil; disorder_prediction; NEDD8 ULTIMATE BUSTER-1 BS4 PROTEIN; protein binding; SUBFAMILY NOT NAMED; UBA; uba_6; UBA-like; UBIQUITIN_2; Ubiquitin_dom; Ubiquitin-like; Ubiquitin-rel_dom; UBL	201.285	1.31898	0.248907	5.29907	1.16392e-07	0.000132637	3750.XP_008338583.1	KOG2561@1|root,KOG2561@2759|Eukaryota,37HRZ@33090|Viridiplantae,3G9TR@35493|Streptophyta,4JNH1@91835|fabids	NEDD8 ultimate buster	GO:0005575,GO:0005622,GO:0005623,GO:0005634,GO:0005730,GO:0005737,GO:0005829,GO:0006464,GO:0006508,GO:0006511,GO:0006807,GO:0008150,GO:0008152,GO:0009056,GO:0009057,GO:0009893,GO:0009894,GO:0009896,GO:0009987,GO:0010604,GO:0016567,GO:0019222,GO:0019538,GO:0019941,GO:0030162,GO:0030163,GO:0031323,GO:0031325,GO:0031329,GO:0031331,GO:0031974,GO:0031981,GO:0032268,GO:0032270,GO:0032434,GO:0032436,GO:…	-	UBA,ubiquitin
drMalDome.O3.Robin.v2.0.00045623	no ortholog					14.8519	3.8093	0.580537	6.56169	5.32007e-11	1.15741e-07	3750.XP_008360488.1	KOG4197@1|root,KOG4197@2759|Eukaryota,37JG3@33090|Viridiplantae,3G9KJ@35493|Streptophyta,4JFB0@91835|fabids	Pentatricopeptide repeat-containing protein	GO:0003674,GO:0003676,GO:0003723,GO:0003824,GO:0004518,GO:0004519,GO:0005488,GO:0005575,GO:0005622,GO:0005623,GO:0005737,GO:0005739,GO:0006139,GO:0006417,GO:0006446,GO:0006725,GO:0006807,GO:0008150,GO:0008152,GO:0009451,GO:0009507,GO:0009536,GO:0009889,GO:0009891,GO:0009893,GO:0009987,GO:0010468,GO:0010556,GO:0010557,GO:0010604,GO:0010608,GO:0010628,GO:0016070,GO:0016787,GO:0016788,GO:0019222,GO:…	-	PPR,PPR_3

## Sheet: G.890(I)vsG.890(C) - M.9
Gene ID	Ortholog to GDDH13 V.1.1	GDDH13 Chromosome	GDDH13 mRNA location	Tripal BLAST	InterPro	baseMean	log2FoldChange	lfcSE	stat	pvalue	FDR	seed_ortholog	eggNOG_OGs	Description	GOs	KEGG_ko	PFAMs
drMalDome.O3.M9.v2.0.00040593	MD01G1092000	Chr01	Chr01:20688870..20689906	PREDICTED: uncharacterized protein LOC103423525 [Malus domestica]		23.3051	2.9617	0.5484	5.40062	6.64119e-08	8.39712e-05	3750.XP_008373014.1	28WKM@1|root,2R3CW@2759|Eukaryota,37T67@33090|Viridiplantae,3GET1@35493|Streptophyta,4JPTG@91835|fabids	-	-	-	-
drMalDome.O3.M9.v2.0.00040606	MD01G1093500	Chr01	Chr01:20844530..20846106	AT4G35580.1 | Symbols: NTL9 | NAC transcription factor-like 9 | chr4:16888581-16890744 REVERSE LENGTH=512; PREDICTED: NAC domain-containing protein 91-like [Malus domestica]; Protein NTM1-like 9 OS=Arabidopsis thaliana GN=NTL9 PE=1 SV=1; tr|M5X7M1|M5X7M1_PRUPE Uncharacterized protein OS=Prunus persica GN=PRUPE_ppa019865mg PE=4 SV=1	DNA binding; FAMILY NOT NAMED; NAC; NAC-dom; NAC domain; NAC DOMAIN-CONTAINING PROTEIN 14; NAM; regulation of transcription, DNA-templated	72.4414	3.7996	0.63312	6.0014	1.95626e-09	3.09186e-06	3750.XP_008376246.1	28I7T@1|root,2QQI4@2759|Eukaryota,37NI7@33090|Viridiplantae,3GEMY@35493|Streptophyta	(NAC) domain-containing protein	-	-	NAM
drMalDome.O3.M9.v2.0.00040605	MD01G1093500	Chr01	Chr01:20844530..20846106	AT4G35580.1 | Symbols: NTL9 | NAC transcription factor-like 9 | chr4:16888581-16890744 REVERSE LENGTH=512; PREDICTED: NAC domain-containing protein 91-like [Malus domestica]; Protein NTM1-like 9 OS=Arabidopsis thaliana GN=NTL9 PE=1 SV=1; tr|M5X7M1|M5X7M1_PRUPE Uncharacterized protein OS=Prunus persica GN=PRUPE_ppa019865mg PE=4 SV=1	DNA binding; FAMILY NOT NAMED; NAC; NAC-dom; NAC domain; NAC DOMAIN-CONTAINING PROTEIN 14; NAM; regulation of transcription, DNA-templated	39.0738	3.43789	0.475893	7.22407	5.04528e-13	1.59481e-09	#N/A	#N/A	#N/A	#N/A	#N/A	#N/A
drMalDome.O3.M9.v2.0.00040607	MD01G1093700	Chr01	Chr01:20852376..20853844	AT4G35580.1 | Symbols: NTL9 | NAC transcription factor-like 9 | chr4:16888581-16890744 REVERSE LENGTH=512; PREDICTED: protein NTM1-like 9 [Malus domestica]; Protein NTM1-like 9 OS=Arabidopsis thaliana GN=NTL9 PE=1 SV=1; tr|M5X7M1|M5X7M1_PRUPE Uncharacterized protein OS=Prunus persica GN=PRUPE_ppa019865mg PE=4 SV=1	disorder_prediction; DNA binding; FAMILY NOT NAMED; NAC; NAC-dom; NAC domain; NAC DOMAIN-CONTAINING PROTEIN 14; NAM; regulation of transcription, DNA-templated	92.6529	4.21114	0.507636	8.2956	1.08043e-16	5.12285e-13	3750.XP_008378387.1	2D308@1|root,2SPQG@2759|Eukaryota,3804H@33090|Viridiplantae,3GJPS@35493|Streptophyta	NAC domain-containing protein	GO:0003674,GO:0003700,GO:0005575,GO:0005622,GO:0005623,GO:0005634,GO:0005886,GO:0006355,GO:0008150,GO:0009889,GO:0009891,GO:0009893,GO:0010468,GO:0010556,GO:0010557,GO:0010604,GO:0010628,GO:0016020,GO:0019219,GO:0019222,GO:0031323,GO:0031325,GO:0031326,GO:0031328,GO:0043226,GO:0043227,GO:0043229,GO:0043231,GO:0044424,GO:0044464,GO:0045893,GO:0045935,GO:0048518,GO:0048522,GO:0050789,GO:0050794,GO:…	-	NAM
drMalDome.O3.M9.v2.0.00040608	MD01G1094000	Chr01	Chr01:20877454..20880357	AT3G10480.1 | Symbols: ANAC050, NAC050 | NAC domain containing protein 50 | chr3:3264410-3266781 FORWARD LENGTH=447; NAC domain-containing protein 96 OS=Arabidopsis thaliana GN=NAC096 PE=1 SV=1; PREDICTED: NAC domain-containing protein 83-like isoform X2 [Malus domestica]; tr|M5XFX4|M5XFX4_PRUPE Uncharacterized protein OS=Prunus persica GN=PRUPE_ppa017301mg PE=4 SV=1	DNA binding; FAMILY NOT NAMED; NAC; NAC-dom; NAC domain; NAC DOMAIN-CONTAINING PROTEIN 14; NAM; regulation of transcription, DNA-templated	5.70178	5.90531	0.944279	6.25378	4.00631e-10	7.59837e-07	3750.XP_008354053.1	28I7T@1|root,2QQI4@2759|Eukaryota,37NI7@33090|Viridiplantae,3GEMY@35493|Streptophyta	(NAC) domain-containing protein	-	-	NAM
drMalDome.O3.M9.v2.0.00040613	MD01G1094400	Chr01	Chr01:20877454..20880357	AT3G10480.1 | Symbols: ANAC050, NAC050 | NAC domain containing protein 50 | chr3:3264410-3266781 FORWARD LENGTH=447; NAC domain-containing protein 96 OS=Arabidopsis thaliana GN=NAC096 PE=1 SV=1; PREDICTED: NAC domain-containing protein 83-like isoform X2 [Malus domestica]; tr|M5XFX4|M5XFX4_PRUPE Uncharacterized protein OS=Prunus persica GN=PRUPE_ppa017301mg PE=4 SV=1	DNA binding; FAMILY NOT NAMED; NAC; NAC-dom; NAC domain; NAC DOMAIN-CONTAINING PROTEIN 14; NAM; regulation of transcription, DNA-templated	35.7931	3.17218	0.470358	6.74418	1.53893e-11	3.64842e-08	3750.XP_008389015.1	COG3621@1|root,KOG0513@2759|Eukaryota,37MPP@33090|Viridiplantae,3G8BE@35493|Streptophyta,4JD0P@91835|fabids	Lipolytic acyl hydrolase (LAH)	-	-	Patatin
drMalDome.O3.M9.v2.0.00012023	MD02G1256300	Chr02	Chr02:30854526..30859747	AT3G54250.1 | Symbols: | GHMP kinase family protein | chr3:20082468-20084688 REVERSE LENGTH=419; Diphosphomevalonate decarboxylase MVD2, peroxisomal OS=Arabidopsis thaliana GN=MVD2 PE=1 SV=1; PREDICTED: diphosphomevalonate decarboxylase MVD2-like [Malus domestica]; tr|M5WUF1|M5WUF1_PRUPE Diphosphomevalonate decarboxylase OS=Prunus persica GN=PRUPE_ppa006290mg PE=3 SV=1	Activation of gene expression by SREBF (SREBP); ATP binding; carboxy-lyase activity; Cholesterol biosynthesis; cytosol; DIPHOSPHOMEVALONATE DECARBOXYLASE; diphosphomevalonate decarboxylase activity; disorder_prediction; GHMP_kinase_C_dom; GHMP Kinase, C-terminal domain; GHMP_kinase_N_dom; GHMP_kinases_N; isopentenyl diphosphate biosynthetic process, mevalonate pathway; Isoprene biosynthesis II (e…	46.3865	-1.35963	0.306794	-4.43174	9.34747e-06	0.00738684	3750.XP_008345749.1	COG3407@1|root,KOG2833@2759|Eukaryota,37RIZ@33090|Viridiplantae,3G7RP@35493|Streptophyta,4JMSJ@91835|fabids	Performs the first committed step in the biosynthesis of isoprene-containing compounds such as sterols and terpenoids	GO:0003674,GO:0003824,GO:0004163,GO:0005488,GO:0005515,GO:0005575,GO:0005622,GO:0005623,GO:0005737,GO:0005777,GO:0005829,GO:0006066,GO:0006084,GO:0006139,GO:0006163,GO:0006464,GO:0006486,GO:0006487,GO:0006488,GO:0006489,GO:0006490,GO:0006629,GO:0006637,GO:0006644,GO:0006694,GO:0006695,GO:0006720,GO:0006725,GO:0006732,GO:0006753,GO:0006790,GO:0006793,GO:0006796,GO:0006807,GO:0008150,GO:0008152,GO:…	ko:K01597	GHMP_kinases_N
drMalDome.O3.M9.v2.0.00018950	MD03G1149600	Chr03	Chr03:16642214..16647489	AT1G08370.1 | Symbols: DCP1, ATDCP1 | decapping 1 | chr1:2638355-2640367 FORWARD LENGTH=367; mRNA-decapping enzyme-like protein OS=Arabidopsis thaliana GN=At1g08370 PE=1 SV=2; PREDICTED: mRNA-decapping enzyme-like protein [Malus domestica]; tr|M5WIJ9|M5WIJ9_PRUPE Uncharacterized protein OS=Prunus persica GN=PRUPE_ppa007755mg PE=4 SV=1	Dcp1; DCP1; deadenylation-dependent decapping of nuclear-transcribed mRNA; enzyme activator activity; MRNA-DECAPPING ENZYME-LIKE PROTEIN; mRNA decay by 5' to 3' exoribonuclease; PH domain-like; PH_dom-like; positive regulation of catalytic activity; TRANSCRIPTION FACTOR SMIF DECAPPING ENZYME DCP1	6.54841	3.19287	0.741203	4.30769	1.64966e-05	0.0111741	3750.XP_008358986.1	COG5254@1|root,KOG3134@2759|Eukaryota,37U74@33090|Viridiplantae,3GCCS@35493|Streptophyta,4JP79@91835|fabids	Protein arv1 homolog	-	ko:K21848	Arv1
drMalDome.O3.M9.v2.0.00032162	MD04G1033500	Chr04	Chr04:3780519..3782042	AT5G12890.1 | Symbols: | UDP-Glycosyltransferase superfamily protein | chr5:4069658-4071124 REVERSE LENGTH=488; PREDICTED: UDP-glycosyltransferase 92A1-like [Malus domestica]; tr|M5XPV9|M5XPV9_PRUPE Glycosyltransferase (Fragment) OS=Prunus persica GN=PRUPE_ppa015738mg PE=3 SV=1; UDP-glycosyltransferase 92A1 OS=Arabidopsis thaliana GN=UGT92A1 PE=2 SV=1	GLUCOSYL/GLUCURONOSYL TRANSFERASES; Glucuronidation; metabolic process; SUBFAMILY NOT NAMED; transferase activity, transferring hexosyl groups; UDP_glucos_trans; UDP-Glycosyltransferase/glycogen phosphorylase; UDPGT	6.10672	3.15109	0.722799	4.35957	1.30316e-05	0.00950605	3750.XP_008387912.1	KOG2567@1|root,KOG2567@2759|Eukaryota,37MQY@33090|Viridiplantae,3GEIG@35493|Streptophyta,4JMK6@91835|fabids	Ribonuclease P protein subunit p25-like	-	ko:K14525	Alba
drMalDome.O3.M9.v2.0.00033061	MD04G1154100	Chr04	Chr04:24205949..24206580	AT3G08910.1 | Symbols: | DNAJ heat shock family protein | chr3:2710402-2711811 REVERSE LENGTH=323; DnaJ homolog subfamily B member 13 OS=Mus musculus GN=Dnajb13 PE=1 SV=1; PREDICTED: dnaJ homolog subfamily B member 4-like [Malus domestica]; tr|M5WIV4|M5WIV4_PRUPE Uncharacterized protein OS=Prunus persica GN=PRUPE_ppa008584mg PE=4 SV=1	DnaJ_C; DNAJ HEAT SHOCK PROTEIN-RELATED; DNAJ HOMOLOG SUBFAMILY C MEMBER; HSP40/DnaJ_pept-bd; HSP40/DnaJ peptide-binding domain; protein folding; unfolded protein binding	146.801	3.35608	0.336662	9.9687	2.08955e-23	1.98152e-19	3750.XP_008390009.1	KOG0988@1|root,KOG0988@2759|Eukaryota,37MAM@33090|Viridiplantae,3G8RS@35493|Streptophyta,4JE4K@91835|fabids	Probably involved in the RNA silencing pathway and required for the generation of small interfering RNAs (siRNAs)	GO:0001101,GO:0006139,GO:0006396,GO:0006725,GO:0006807,GO:0008150,GO:0008152,GO:0009058,GO:0009605,GO:0009607,GO:0009615,GO:0009719,GO:0009725,GO:0009751,GO:0009892,GO:0009987,GO:0010025,GO:0010033,GO:0010166,GO:0010467,GO:0010468,GO:0010605,GO:0010608,GO:0010629,GO:0014070,GO:0016070,GO:0016246,GO:0016441,GO:0016458,GO:0019222,GO:0030422,GO:0031047,GO:0031050,GO:0034641,GO:0035194,GO:0040029,GO:…	ko:K11699	RdRP
drMalDome.O3.M9.v2.0.00006314	MD05G1286400	Chr05	Chr05:41931756..41934365	AT2G34460.1 | Symbols: | NAD(P)-binding Rossmann-fold superfamily protein | chr2:14529635-14530732 FORWARD LENGTH=280; PREDICTED: uncharacterized protein At2g34460, chloroplastic [Pyrus x bretschneideri]; tr|M5X1C0|M5X1C0_PRUPE Uncharacterized protein OS=Prunus persica GN=PRUPE_ppa008970mg PE=4 SV=1; Uncharacterized protein At2g34460, chloroplastic OS=Arabidopsis thaliana GN=At2g34460 PE=2 SV=1	FLAVIN REDUCTASE-RELATED; NAD_binding_10; NAD(P)-bd_dom; NAD(P)-binding Rossmann-fold domains; SDR_a5; SUBFAMILY NOT NAMED	2.82295	4.51281	1.07469	4.19916	2.67906e-05	0.016937	3750.XP_008350792.1	28NAG@1|root,2QUVX@2759|Eukaryota,37MWU@33090|Viridiplantae,3GFRU@35493|Streptophyta,4JEGU@91835|fabids	Encoded by	-	-	-
drMalDome.O3.M9.v2.0.00016538	MD07G1162600	Chr07	Chr07:23758537..23759431	AT1G01020.1 | Symbols: ARV1 | Arv1-like protein | chr1:6915-8666 REVERSE LENGTH=245; PREDICTED: protein arv1 homolog isoform X1 [Fragaria vesca subsp. vesca]; tr|M5XDD6|M5XDD6_PRUPE Uncharacterized protein OS=Prunus persica GN=PRUPE_ppa010939mg PE=4 SV=1		24.4342	1.99711	0.478315	4.17531	2.9758e-05	0.0182061	3750.XP_008358986.1	COG5254@1|root,KOG3134@2759|Eukaryota,37U74@33090|Viridiplantae,3GCCS@35493|Streptophyta,4JP79@91835|fabids	Protein arv1 homolog	-	ko:K21848	Arv1
drMalDome.O3.M9.v2.0.00016542	MD07G1163200	Chr07	Chr07:23835271..23837822	AT1G33060.1 | Symbols: ANAC014, NAC014 | NAC 014 | chr1:11975518-11978493 REVERSE LENGTH=648; NAC domain-containing protein 14 OS=Arabidopsis thaliana GN=NAC014 PE=2 SV=1; PREDICTED: NAC domain-containing protein 79-like [Malus domestica] &gt;gi|657969060|ref|XP_008376247.1| PREDICTED: NAC domain-containing protein 79-like [Malus domestica]; tr|M5XFX4|M5XFX4_PRUPE Uncharacterized protein OS=Prunu…	disorder_prediction; DNA binding; FAMILY NOT NAMED; NAC; NAC-dom; NAC domain; NAC DOMAIN-CONTAINING PROTEIN 14; NAM; regulation of transcription, DNA-templated	22.3594	2.87107	0.440738	6.51423	7.30641e-11	1.53971e-07	3750.XP_008361243.1	KOG2605@1|root,KOG2868@1|root,KOG2605@2759|Eukaryota,KOG2868@2759|Eukaryota,37SUR@33090|Viridiplantae,3G79R@35493|Streptophyta,4JNFN@91835|fabids	mRNA-decapping enzyme-like	-	ko:K12611	DCP1
drMalDome.O3.M9.v2.0.00016862	MD07G1202700	Chr07	Chr07:28070433..28071377	AT3G55560.1 | Symbols: AGF2, AHL15 | AT-hook protein of GA feedback 2 | chr3:20604904-20605836 REVERSE LENGTH=310; AT-hook motif nuclear-localized protein 15 OS=Arabidopsis thaliana GN=AHL15 PE=2 SV=1; PREDICTED: AT-hook motif nuclear-localized protein 15-like [Pyrus x bretschneideri] &gt;gi|1079210804|ref|XP_018501885.1| PREDICTED: AT-hook motif nuclear-localized protein 15-like [Pyrus x bretsch…	AF0104/ALDC/Ptd012-like; AT-HOOK MOTIF NUCLEAR-LOCALIZED PROTEIN 15; AT-hook_nuclear; disorder_prediction; DUF296; ESCAROLA; FAMILY NOT NAMED; PPC; PPC_dom	9.13367	2.27321	0.498483	4.56026	5.10909e-06	0.004213	3750.XP_008381759.1	KOG0988@1|root,KOG0988@2759|Eukaryota,37MAM@33090|Viridiplantae,3G8RS@35493|Streptophyta,4JE4K@91835|fabids	Probably involved in the RNA silencing pathway and required for the generation of small interfering RNAs (siRNAs)	GO:0001101,GO:0006139,GO:0006396,GO:0006725,GO:0006807,GO:0008150,GO:0008152,GO:0009058,GO:0009605,GO:0009607,GO:0009615,GO:0009719,GO:0009725,GO:0009751,GO:0009892,GO:0009987,GO:0010025,GO:0010033,GO:0010166,GO:0010467,GO:0010468,GO:0010605,GO:0010608,GO:0010629,GO:0014070,GO:0016070,GO:0016246,GO:0016441,GO:0016458,GO:0019222,GO:0030422,GO:0031047,GO:0031050,GO:0034641,GO:0035194,GO:0040029,GO:…	ko:K11699	RdRP
drMalDome.O3.M9.v2.0.00035953	MD08G1008800	Chr08	Chr08:661896..664986	AT1G76010.1 | Symbols: | Alba DNA/RNA-binding protein | chr1:28528505-28530488 REVERSE LENGTH=350; PREDICTED: ribonuclease P protein subunit p25-like protein [Malus domestica]; Ribonuclease P protein subunit p25-like protein OS=Mus musculus GN=Rpp25l PE=1 SV=1; tr|M5XYP3|M5XYP3_PRUPE Uncharacterized protein OS=Prunus persica GN=PRUPE_ppa009293mg PE=4 SV=1	Alba; ALBA DNA/RNA-BINDING PROTEIN; AlbA-like; disorder_prediction; DNA/RNA-bd_Alba-like; nucleic acid binding; RIBONUCLEASE P SUBUNIT P25	21.198	2.00971	0.403393	4.98202	6.29243e-07	0.000628117	3750.XP_008387912.1	KOG2567@1|root,KOG2567@2759|Eukaryota,37MQY@33090|Viridiplantae,3GEIG@35493|Streptophyta,4JMK6@91835|fabids	Ribonuclease P protein subunit p25-like	-	ko:K14525	Alba
drMalDome.O3.M9.v2.0.00025518	MD09G1065700	Chr09	Chr09:4479760..4480404	AT3G10330.1 | Symbols: | Cyclin-like family protein | chr3:3199907-3201642 FORWARD LENGTH=312; PREDICTED: transcription initiation factor IIB-like [Malus domestica]; Transcription initiation factor IIB-2 OS=Arabidopsis thaliana GN=TFIIB2 PE=2 SV=1; tr|M5X7R5|M5X7R5_PRUPE Uncharacterized protein OS=Prunus persica GN=PRUPE_ppa020830mg PE=4 SV=1	CYCLIN; CYCLIN FAMILY PROTEIN-RELATED; Cyclin-like; disorder_prediction; DNA-templated transcriptional preinitiation complex assembly; regulation of transcription, DNA-templated; TBP-class protein binding; TFIIB; TFIIB_cyclin; TF_Zn_Ribbon; TIFACTORIIB; TRANSCRIPTION INITIATION FACTOR IIB-RELATED; ZF_TFIIB; Zinc beta-ribbon; Znf_TFIIB	4.71169	6.30433	1.03389	6.09769	1.07609e-09	1.85538e-06	225117.XP_009340829.1	28I7T@1|root,2QQI4@2759|Eukaryota,37NI7@33090|Viridiplantae,3GEMY@35493|Streptophyta	(NAC) domain-containing protein	-	-	NAM
drMalDome.O3.M9.v2.0.00025728	MD09G1093200	Chr09	Chr09:6814270..6816842	AT4G03320.1 | Symbols: tic20-IV | translocon at the inner envelope membrane of chloroplasts 20-IV | chr4:1464529-1465820 FORWARD LENGTH=284; PREDICTED: protein TIC 20-IV, chloroplastic-like [Malus domestica]; Protein TIC 20-IV, chloroplastic OS=Arabidopsis thaliana GN=TIC20-IV PE=2 SV=1; tr|M5XG33|M5XG33_PRUPE Uncharacterized protein (Fragment) OS=Prunus persica GN=PRUPE_ppa023163mg PE=4 SV=1	disorder_prediction; FAMILY NOT NAMED; PROTEIN TIC 20-IV, CHLOROPLASTIC; Tic20; TIC20	9.22704	3.15631	x	4.33879	1.43271e-05	0.010064	3750.XP_008388768.1	COG2801@1|root,KOG0017@2759|Eukaryota,38A7P@33090|Viridiplantae,3GY0M@35493|Streptophyta,4JW6U@91835|fabids	transposition, RNA-mediated	-	-	-
drMalDome.O3.M9.v2.0.00026847	MD09G1230900	Chr09	Chr09:28593717..28595794	AT3G14250.1 | Symbols: | RING/U-box superfamily protein | chr3:4745963-4746958 REVERSE LENGTH=303; ATP-dependent RNA helicase DEAH12, chloroplastic OS=Arabidopsis thaliana GN=At5g10370 PE=3 SV=1; PREDICTED: probable E3 ubiquitin-protein ligase RNF217 [Malus domestica]; tr|M5WT27|M5WT27_PRUPE Uncharacterized protein OS=Prunus persica GN=PRUPE_ppa009570mg PE=3 SV=1	disorder_prediction; E3_UB_ligase_RBR; IBR; IBR_dom; ibrneu5; protein ubiquitination; RBR FAMILY RING FINGER AND IBR DOMAIN-CONTAINING; RING/U-box; SUBFAMILY NOT NAMED; ubiquitin-protein transferase activity; ZF_RING_1; ZF_RING_2; Znf_RING; Znf_RING_CS; Znf_RING/FYVE/PHD	76.0841	3.09132	0.357842	8.6388	5.68087e-18	3.59145e-14	3750.XP_008346093.1	2CXJX@1|root,2RY2S@2759|Eukaryota,37U42@33090|Viridiplantae,3GA93@35493|Streptophyta,4JNYA@91835|fabids	Protein TIC 20-IV, chloroplastic-like	GO:0005575,GO:0005622,GO:0005623,GO:0005737,GO:0005739,GO:0006605,GO:0006810,GO:0006886,GO:0008104,GO:0008150,GO:0009507,GO:0009536,GO:0015031,GO:0015833,GO:0017038,GO:0033036,GO:0033365,GO:0034613,GO:0042886,GO:0043226,GO:0043227,GO:0043229,GO:0043231,GO:0044424,GO:0044444,GO:0044464,GO:0045036,GO:0045037,GO:0045184,GO:0046907,GO:0051179,GO:0051234,GO:0051641,GO:0051649,GO:0055085,GO:0065002,GO:…	-	TIC20
drMalDome.O3.M9.v2.0.00015185	MD11G1305400	Chr11	Chr11:42028175..42033203	AT1G02890.1 | Symbols: | AAA-type ATPase family protein | chr1:645372-651797 REVERSE LENGTH=1246; PREDICTED: probable 26S protease subunit YTA6 [Malus domestica]; Protein MSP1 OS=Saccharomyces cerevisiae (strain ATCC 204508 / S288c) GN=MSP1 PE=1 SV=2; tr|B9SAN5|B9SAN5_RICCO ATP binding protein, putative OS=Ricinus communis GN=RCOM_1177280 PE=4 SV=1	AAA; AAA_5; AAA+_ATPase; AAA ATPASE; AAA-TYPE ATPASE FAMILY PROTEIN; ATPase_AAA_core; ATPase_AAA_CS; ATP binding; disorder_prediction; P-loop containing nucleoside triphosphate hydrolases; P-loop_NTPase	19.1035	4.51476	0.586682	7.6954	1.41048e-14	5.35023e-11	3750.XP_008388770.1	28NAG@1|root,2QUVX@2759|Eukaryota,37MWU@33090|Viridiplantae,3GFRU@35493|Streptophyta,4JEGU@91835|fabids	Encoded by	-	-	-
drMalDome.O3.M9.v2.0.00030300	MD12G1086400	Chr12	Chr12:10608980..10612759	AT5G03990.1 | Symbols: | unknown protein; BEST Arabidopsis thaliana protein match is: unknown protein (TAIR:AT3G51940.1); Has 30201 Blast hits to 17322 proteins in 780 species: Archae - 12; Bacteria - 1396; Metazoa - 17338; Fungi - 3422; Plants - 5037; Viruses - 0; Other Eukaryotes - 2996 (source: NCBI BLink). | chr5:1075957-1077358 FORWARD LENGTH=302; PREDICTED: protein RNA-directed DNA methylat…	disorder_prediction; FAMILY NOT NAMED	11.9002	2.26618	0.440763	5.14148	2.72578e-07	0.000304101	225117.XP_009351431.1	28J02@1|root,2QW3T@2759|Eukaryota,37QXH@33090|Viridiplantae,3GCNA@35493|Streptophyta,4JERT@91835|fabids	Transcription factor that specifically binds AT-rich DNA sequences related to the nuclear matrix attachment regions (MARs)	-	-	DUF296
drMalDome.O3.M9.v2.0.00030960	MD12G1167300	Chr12	Chr12:24763604..24765476	AT3G08910.1 | Symbols: | DNAJ heat shock family protein | chr3:2710402-2711811 REVERSE LENGTH=323; DnaJ homolog subfamily B member 1 OS=Bos taurus GN=DNAJB1 PE=2 SV=3; PREDICTED: dnaJ homolog subfamily B member 1-like [Malus domestica]; tr|M5WIV4|M5WIV4_PRUPE Uncharacterized protein OS=Prunus persica GN=PRUPE_ppa008584mg PE=4 SV=1	disorder_prediction; DnaJ_C; DnaJ_domain; DNAJ HEAT SHOCK PROTEIN-RELATED; DNAJ HOMOLOG SUBFAMILY C MEMBER; HSP40/DnaJ_pept-bd; HSP40/DnaJ peptide-binding domain; protein folding; unfolded protein binding	347.689	3.96927	0.317536	12.5002	7.44282e-36	1.41161e-31	3750.XP_008350651.1	COG2801@1|root,KOG0017@2759|Eukaryota,38A7P@33090|Viridiplantae,3GY0M@35493|Streptophyta,4JW6U@91835|fabids	transposition, RNA-mediated	-	-	-
drMalDome.O3.M9.v2.0.00031673	MD12G1245800	Chr12	Chr12:31611294..31611666	AT2G26560.1 | Symbols: PLP2, PLA IIA, PLA2A | phospholipase A 2A | chr2:11293912-11295708 REVERSE LENGTH=407; Patatin-like protein 2 OS=Oryza sativa subsp. japonica GN=PLP2 PE=3 SV=1; PREDICTED: patatin-like protein 2 [Malus domestica]; tr|A0A1S4CYT6|A0A1S4CYT6_TOBAC Patatin OS=Nicotiana tabacum GN=LOC107823969 PE=3 SV=1	Acyl_Trfase/lysoPLipase; FabD/lysophospholipase-like; FAMILY NOT NAMED; lipid metabolic process; metabolic process; PNPLA; PNPLA_dom; SUBFAMILY NOT NAMED	33.2501	5.93946	1.16038	5.11854	3.07908e-07	0.000324432	3750.XP_008370099.1	COG0484@1|root,KOG0714@2759|Eukaryota,37KKV@33090|Viridiplantae,3GAHE@35493|Streptophyta,4JSX4@91835|fabids	DnaJ homolog subfamily B member	GO:0000226,GO:0001578,GO:0005575,GO:0005622,GO:0005623,GO:0005737,GO:0005856,GO:0005929,GO:0005930,GO:0006996,GO:0007010,GO:0007017,GO:0008150,GO:0009987,GO:0016043,GO:0022607,GO:0030030,GO:0030031,GO:0031514,GO:0032838,GO:0035082,GO:0036126,GO:0042995,GO:0043226,GO:0043228,GO:0043229,GO:0043232,GO:0044085,GO:0044422,GO:0044424,GO:0044430,GO:0044441,GO:0044444,GO:0044446,GO:0044463,GO:0044464,GO:…	ko:K09510	DnaJ,DnaJ_C
drMalDome.O3.M9.v2.0.00031741	MD12G1253600	Chr12	Chr12:32231232..32232845	AT2G38430.1 | Symbols: | unknown protein; BEST Arabidopsis thaliana protein match is: unknown protein (TAIR:AT3G54310.1); Has 35333 Blast hits to 34131 proteins in 2444 species: Archae - 798; Bacteria - 22429; Metazoa - 974; Fungi - 991; Plants - 531; Viruses - 0; Other Eukaryotes - 9610 (source: NCBI BLink). | chr2:16092950-16094810 REVERSE LENGTH=393; PREDICTED: uncharacterized protein LOC10341…	FAMILY NOT NAMED	25.6035	3.35444	0.477383	7.02672	2.11446e-12	5.72898e-09	3750.XP_008392375.1	COG0571@1|root,KOG0701@2759|Eukaryota,37JM0@33090|Viridiplantae,3G9E9@35493|Streptophyta,4JEJS@91835|fabids	Belongs to the helicase family. Dicer subfamily	GO:0002252,GO:0002376,GO:0003674,GO:0003676,GO:0003723,GO:0003824,GO:0004518,GO:0004519,GO:0004521,GO:0004525,GO:0004540,GO:0005488,GO:0005575,GO:0005622,GO:0005623,GO:0005634,GO:0005737,GO:0006139,GO:0006259,GO:0006396,GO:0006725,GO:0006807,GO:0006950,GO:0006952,GO:0006955,GO:0008150,GO:0008152,GO:0009605,GO:0009607,GO:0009615,GO:0009616,GO:0009892,GO:0009987,GO:0010033,GO:0010216,GO:0010267,GO:…	ko:K11592	DEAD,Dicer_dimer,Helicase_C,PAZ,ResIII,Ribonuclease_3,dsrm
drMalDome.O3.M9.v2.0.00031748	MD12G1254500	Chr12	Chr12:32290771..32294329	AT2G38430.1 | Symbols: | unknown protein; BEST Arabidopsis thaliana protein match is: unknown protein (TAIR:AT3G54310.1); Has 35333 Blast hits to 34131 proteins in 2444 species: Archae - 798; Bacteria - 22429; Metazoa - 974; Fungi - 991; Plants - 531; Viruses - 0; Other Eukaryotes - 9610 (source: NCBI BLink). | chr2:16092950-16094810 REVERSE LENGTH=393; PREDICTED: uncharacterized protein LOC10341…	Coil; FAMILY NOT NAMED; Retrotran_gag_2; Retrotran_gag_3; UBN2_3	14.2182	3.4945	0.651046	5.36753	7.98235e-08	9.46208e-05	3750.XP_008348243.1	COG1405@1|root,KOG1597@2759|Eukaryota,37NPF@33090|Viridiplantae,3GEGG@35493|Streptophyta,4JDMN@91835|fabids	Transcription initiation factor	GO:0000003,GO:0000769,GO:0003006,GO:0005575,GO:0005622,GO:0005623,GO:0005634,GO:0006949,GO:0007275,GO:0008150,GO:0009653,GO:0009791,GO:0009888,GO:0009960,GO:0009987,GO:0010035,GO:0010038,GO:0010154,GO:0022414,GO:0032501,GO:0032502,GO:0042221,GO:0043226,GO:0043227,GO:0043229,GO:0043231,GO:0044424,GO:0044464,GO:0046686,GO:0048316,GO:0048608,GO:0048646,GO:0048731,GO:0048856,GO:0050896,GO:0061458	ko:K03124	TFIIB,TF_Zn_Ribbon
drMalDome.O3.M9.v2.0.00031749	MD12G1254700	Chr12	Chr12:32308186..32311620	AT2G38430.1 | Symbols: | unknown protein; BEST Arabidopsis thaliana protein match is: unknown protein (TAIR:AT3G54310.1); Has 35333 Blast hits to 34131 proteins in 2444 species: Archae - 798; Bacteria - 22429; Metazoa - 974; Fungi - 991; Plants - 531; Viruses - 0; Other Eukaryotes - 9610 (source: NCBI BLink). | chr2:16092950-16094810 REVERSE LENGTH=393; PREDICTED: uncharacterized protein LOC10396…	Coil; disorder_prediction; FAMILY NOT NAMED; Retrotran_gag_2; Retrotran_gag_3; UBN2_3	10.2294	7.09072	1.5224	4.6576	3.19924e-06	0.00275803	3750.XP_008390692.1	COG0484@1|root,KOG0714@2759|Eukaryota,37KKV@33090|Viridiplantae,3GAHE@35493|Streptophyta,4JSX4@91835|fabids	DnaJ homolog subfamily B member	GO:0000226,GO:0001578,GO:0005575,GO:0005622,GO:0005623,GO:0005737,GO:0005856,GO:0005929,GO:0005930,GO:0006996,GO:0007010,GO:0007017,GO:0008150,GO:0009987,GO:0016043,GO:0022607,GO:0030030,GO:0030031,GO:0031514,GO:0032838,GO:0035082,GO:0036126,GO:0042995,GO:0043226,GO:0043228,GO:0043229,GO:0043232,GO:0044085,GO:0044422,GO:0044424,GO:0044430,GO:0044441,GO:0044444,GO:0044446,GO:0044463,GO:0044464,GO:…	ko:K09510	DnaJ,DnaJ_C
drMalDome.O3.M9.v2.0.00031750	MD12G1254800	Chr12	Chr12:32314428..32317579	AT2G38430.1 | Symbols: | unknown protein; BEST Arabidopsis thaliana protein match is: unknown protein (TAIR:AT3G54310.1); Has 35333 Blast hits to 34131 proteins in 2444 species: Archae - 798; Bacteria - 22429; Metazoa - 974; Fungi - 991; Plants - 531; Viruses - 0; Other Eukaryotes - 9610 (source: NCBI BLink). | chr2:16092950-16094810 REVERSE LENGTH=393; PREDICTED: uncharacterized protein LOC10345…	Coil; disorder_prediction; FAMILY NOT NAMED; Retrotran_gag_3; UBN2_3	9.7659	3.82661	0.703149	5.4421	5.2657e-08	7.13351e-05	#N/A	#N/A	#N/A	#N/A	#N/A	#N/A
drMalDome.O3.M9.v2.0.00027662	MD13G1041200	Chr13	Chr13:2823154..2827103	AT1G14790.1 | Symbols: RDR1, ATRDRP1 | RNA-dependent RNA polymerase 1 | chr1:5094317-5097817 REVERSE LENGTH=1107; PREDICTED: probable RNA-dependent RNA polymerase 1 [Malus domestica] &gt;gi|1039842848|ref|XP_017192240.1| PREDICTED: probable RNA-dependent RNA polymerase 1 [Malus domestica]; RNA-dependent RNA polymerase 1 OS=Arabidopsis thaliana GN=RDR1 PE=2 SV=1; tr|M5Y326|M5Y326_PRUPE RNA-depende…	nucleic acid binding; RdRP; RNA-binding domain, RBD; RNA-DEPENDENT RNA POLYMERASE; RNA-dep_RNA_pol_euk-typ; RNA-directed 5'-3' RNA polymerase activity; RRF-3; RRM_dom; RRM_SF	3.50359	5.85761	1.22027	4.80025	1.58467e-06	0.00150275	3750.XP_008348565.1	KOG1812@1|root,KOG1812@2759|Eukaryota,37QNC@33090|Viridiplantae,3G838@35493|Streptophyta,4JM44@91835|fabids	In Between Ring fingers	GO:0000151,GO:0000209,GO:0003674,GO:0003824,GO:0004842,GO:0005488,GO:0005515,GO:0005575,GO:0005622,GO:0005623,GO:0005737,GO:0005739,GO:0005740,GO:0005829,GO:0006464,GO:0006508,GO:0006511,GO:0006807,GO:0008150,GO:0008152,GO:0009056,GO:0009057,GO:0009893,GO:0009894,GO:0009896,GO:0009987,GO:0010604,GO:0010941,GO:0016020,GO:0016567,GO:0016740,GO:0019222,GO:0019538,GO:0019787,GO:0019899,GO:0019941,GO:…	ko:K11975	IBR,zf-C3HC4,zf-RING_UBOX
drMalDome.O3.M9.v2.0.00034561	MD14G1082600	Chr14	Chr14:9657676..9662014	AT3G03300.3 | Symbols: DCL2 | dicer-like 2 | chr3:768020-774833 REVERSE LENGTH=1388; Endoribonuclease Dicer homolog 2 OS=Arabidopsis thaliana GN=At3g03300 PE=1 SV=2; PREDICTED: endoribonuclease Dicer homolog 2-like [Malus domestica]; tr|M5XBY1|M5XBY1_PRUPE Uncharacterized protein (Fragment) OS=Prunus persica GN=PRUPE_ppa027063mg PE=4 SV=1	disorder_prediction; HELICASE-RELATED; PAZ; PAZ_2_a_3; PAZ_dom; PAZ domain; protein binding; RIBOc; riboneu5; Ribonuclease_3; ribonuclease III activity; RNA processing; RNASE_3_2; RNase_III_dom; RNase III domain-like	12.0664	4.1345	0.746561	5.53806	3.05838e-08	4.46194e-05	#N/A	#N/A	#N/A	#N/A	#N/A	#N/A
drMalDome.O3.M9.v2.0.00001495	MD15G1162100	Chr15	Chr15:12211775..12221594	AT2G12550.1 | Symbols: | ubiquitin-associated (UBA)/TS-N domain-containing protein | chr2:5114881-5118486 FORWARD LENGTH=562; NEDD8 ultimate buster 1 OS=Mus musculus GN=Nub1 PE=1 SV=2; PREDICTED: NEDD8 ultimate buster 1 [Malus domestica]; tr|M5VPG1|M5VPG1_PRUPE Uncharacterized protein OS=Prunus persica GN=PRUPE_ppa004340mg PE=4 SV=1	Coil; disorder_prediction; NEDD8 ULTIMATE BUSTER-1 BS4 PROTEIN; protein binding; SUBFAMILY NOT NAMED; UBA; uba_6; UBA-like; UBIQUITIN_2; Ubiquitin_dom; Ubiquitin-like; Ubiquitin-rel_dom; UBL	39.2889	1.3943	0.328933	4.23886	2.24656e-05	0.0146925	3750.XP_008338583.1	KOG2561@1|root,KOG2561@2759|Eukaryota,37HRZ@33090|Viridiplantae,3G9TR@35493|Streptophyta,4JNH1@91835|fabids	NEDD8 ultimate buster	GO:0005575,GO:0005622,GO:0005623,GO:0005634,GO:0005730,GO:0005737,GO:0005829,GO:0006464,GO:0006508,GO:0006511,GO:0006807,GO:0008150,GO:0008152,GO:0009056,GO:0009057,GO:0009893,GO:0009894,GO:0009896,GO:0009987,GO:0010604,GO:0016567,GO:0019222,GO:0019538,GO:0019941,GO:0030162,GO:0030163,GO:0031323,GO:0031325,GO:0031329,GO:0031331,GO:0031974,GO:0031981,GO:0032268,GO:0032270,GO:0032434,GO:0032436,GO:…	-	UBA,ubiquitin
drMalDome.O3.M9.v2.0.00020389	MD16G1017200	Chr16	Chr16:1270274..1275763	AT1G14790.1 | Symbols: RDR1, ATRDRP1 | RNA-dependent RNA polymerase 1 | chr1:5094317-5097817 REVERSE LENGTH=1107; PREDICTED: probable RNA-dependent RNA polymerase 1 [Malus domestica] &gt;gi|657979585|ref|XP_008381761.1| PREDICTED: probable RNA-dependent RNA polymerase 1 [Malus domestica]; RNA-dependent RNA polymerase 1 OS=Arabidopsis thaliana GN=RDR1 PE=2 SV=1; tr|B9HJH7|B9HJH7_POPTR RNA-dependen…	RdRP; RNA-DEPENDENT RNA POLYMERASE; RNA-dep_RNA_pol_euk-typ; RNA-directed 5'-3' RNA polymerase activity; RRF-3	4.26881	5.48571	1.15929	4.73197	2.22348e-06	0.00200812	3750.XP_008366581.1	COG0464@1|root,KOG0737@2759|Eukaryota,37IUV@33090|Viridiplantae,3G8DY@35493|Streptophyta,4JK3P@91835|fabids	Holliday junction DNA helicase ruvB N-terminus	GO:0002090,GO:0002092,GO:0003008,GO:0003674,GO:0003824,GO:0005575,GO:0005622,GO:0005623,GO:0005634,GO:0005886,GO:0007610,GO:0007611,GO:0007612,GO:0007613,GO:0008150,GO:0009893,GO:0010604,GO:0010646,GO:0010648,GO:0016020,GO:0016462,GO:0016787,GO:0016817,GO:0016818,GO:0016887,GO:0017111,GO:0019222,GO:0023051,GO:0023057,GO:0030100,GO:0031323,GO:0031325,GO:0032501,GO:0032879,GO:0043226,GO:0043227,GO:…	-	AAA,FHA
drMalDome.O3.M9.v2.0.00024648	MD17G1248400	Chr17	Chr17:29724359..29726912	AT4G37200.1 | Symbols: HCF164 | Thioredoxin superfamily protein | chr4:17509836-17511230 REVERSE LENGTH=261; PREDICTED: thioredoxin-like protein HCF164, chloroplastic [Pyrus x bretschneideri]; Thioredoxin-like protein HCF164, chloroplastic OS=Oryza sativa subsp. japonica GN=Os03g0767500 PE=2 SV=1; tr|A0A1S4DU52|A0A1S4DU52_CUCME thioredoxin-like protein HCF164, chloroplastic isoform X4 OS=Cucumis …	cell redox homeostasis; glycerol ether metabolic process; protein disulfide oxidoreductase activity; Thioredoxin; THIOREDOXIN; THIOREDOXIN_2; Thioredoxin_domain; Thioredoxin-like; Thioredoxin-like_fold; THIOREDOXIN-LIKE PROTEIN HCF164, CHLOROPLASTIC; TxlA	7.06533	-4.14018	0.948954	-4.36288	1.28361e-05	0.00950605	3750.XP_008343021.1	COG0526@1|root,KOG0907@2759|Eukaryota,37QX7@33090|Viridiplantae,3G7JX@35493|Streptophyta,4JKD1@91835|fabids	Thioredoxin-like protein HCF164	GO:0003674,GO:0003824,GO:0004791,GO:0005575,GO:0005622,GO:0005623,GO:0005737,GO:0006950,GO:0006979,GO:0008150,GO:0008152,GO:0009507,GO:0009534,GO:0009535,GO:0009536,GO:0009579,GO:0009636,GO:0009987,GO:0010190,GO:0015035,GO:0015036,GO:0016020,GO:0016043,GO:0016209,GO:0016491,GO:0016651,GO:0016667,GO:0016668,GO:0016671,GO:0017004,GO:0019725,GO:0022607,GO:0031976,GO:0031977,GO:0031984,GO:0033554,GO:…	-	Thioredoxin

## Sheet: G.935(I)vsG.935(C) - Robin
Gene ID	Ortholog to GDDH13 V.1.1	GDDH13 Chromosome	GDDH13 mRNA location	Tripal BLAST	InterPro	baseMean	log2FoldChange	lfcSE	stat	pvalue	FDR	seed_ortholog	eggNOG_OGs	Description	GOs	KEGG_ko	PFAMs
drMalDome.O3.Robin.v2.0.00045182	MD01G1047000	Chr01	Chr01:14844111..14846867	AT3G49660.1 | Symbols: | Transducin/WD40 repeat-like superfamily protein | chr3:18413690-18415223 FORWARD LENGTH=317; COMPASS-like H3K4 histone methylase component WDR5A OS=Arabidopsis thaliana GN=WDR5A PE=1 SV=1; PREDICTED: COMPASS-like H3K4 histone methylase component WDR5A isoform X1 [Malus domestica]; tr|M5VZ92|M5VZ92_PRUPE Uncharacterized protein OS=Prunus persica GN=PRUPE_ppa008740mg PE=4 S…	GNBP_B; G-protein_beta_WD-40_rep; GPROTEINBRPT; protein binding; TRANSCRIPTION INITIATION FACTOR TFIID; WD40; WD40_4; WD40_repeat; WD40_repeat_CS; WD40_repeat_dom; WD40 repeat-like; WD40/YVTN_repeat-like_dom; WD_REPEATS_1; WD_REPEATS_2; WD_REPEATS_REGION	93.3042	2.03601	0.260812	7.80644	5.8824e-15	1.05811e-11	3750.XP_008383400.1	KOG0266@1|root,KOG0266@2759|Eukaryota,37P7V@33090|Viridiplantae,3GA8I@35493|Streptophyta,4JH6N@91835|fabids	WD repeat-containing protein	GO:0000003,GO:0000123,GO:0003006,GO:0003674,GO:0005488,GO:0005515,GO:0005575,GO:0005622,GO:0005623,GO:0005634,GO:0005654,GO:0005815,GO:0005856,GO:0005929,GO:0006325,GO:0006464,GO:0006473,GO:0006475,GO:0006479,GO:0006807,GO:0006996,GO:0007275,GO:0007399,GO:0008150,GO:0008152,GO:0008213,GO:0009791,GO:0009987,GO:0010228,GO:0015630,GO:0016043,GO:0016569,GO:0016570,GO:0016571,GO:0016573,GO:0018022,GO:…	ko:K14963	WD40
drMalDome.O3.Robin.v2.0.00045616	MD01G1092000	Chr01	Chr01:20688870..20689906	PREDICTED: uncharacterized protein LOC103423525 [Malus domestica]		26.2659	2.82254	0.57117	4.94168	7.74507e-07	0.000862432	#N/A	#N/A	#N/A	#N/A	#N/A	#N/A
drMalDome.O3.Robin.v2.0.00045626	MD01G1093200	Chr01	Chr01:20826373..20828985	AT4G35580.1 | Symbols: NTL9 | NAC transcription factor-like 9 | chr4:16888581-16890744 REVERSE LENGTH=512; PREDICTED: NAC domain-containing protein 62-like [Malus domestica]; Protein NTM1-like 9 OS=Arabidopsis thaliana GN=NTL9 PE=1 SV=1; tr|M5X4Q7|M5X4Q7_PRUPE Uncharacterized protein OS=Prunus persica GN=PRUPE_ppa026972mg PE=4 SV=1	disorder_prediction; DNA binding; FAMILY NOT NAMED; NAC; NAC-dom; NAC domain; NAC DOMAIN-CONTAINING PROTEIN 14; NAM; regulation of transcription, DNA-templated	17.3294	2.33267	0.528419	4.41444	1.01273e-05	0.00763928	3750.XP_008362662.1	2D308@1|root,2SPQG@2759|Eukaryota,3804H@33090|Viridiplantae,3GJPS@35493|Streptophyta,4JU4D@91835|fabids	NAC domain-containing protein	-	-	NAM
drMalDome.O3.Robin.v2.0.00045629	MD01G1093500	Chr01	Chr01:20844530..20846106	AT4G35580.1 | Symbols: NTL9 | NAC transcription factor-like 9 | chr4:16888581-16890744 REVERSE LENGTH=512; PREDICTED: NAC domain-containing protein 91-like [Malus domestica]; Protein NTM1-like 9 OS=Arabidopsis thaliana GN=NTL9 PE=1 SV=1; tr|M5X7M1|M5X7M1_PRUPE Uncharacterized protein OS=Prunus persica GN=PRUPE_ppa019865mg PE=4 SV=1	DNA binding; FAMILY NOT NAMED; NAC; NAC-dom; NAC domain; NAC DOMAIN-CONTAINING PROTEIN 14; NAM; regulation of transcription, DNA-templated	172.482	2.86396	0.257379	11.1274	9.23084e-29	4.31708e-25	3750.XP_008360222.1	28I7T@1|root,2QQI4@2759|Eukaryota,37NI7@33090|Viridiplantae,3GEMY@35493|Streptophyta	(NAC) domain-containing protein	-	-	NAM
drMalDome.O3.Robin.v2.0.00045630	MD01G1093700	Chr01	Chr01:20852376..20853844	AT4G35580.1 | Symbols: NTL9 | NAC transcription factor-like 9 | chr4:16888581-16890744 REVERSE LENGTH=512; PREDICTED: protein NTM1-like 9 [Malus domestica]; Protein NTM1-like 9 OS=Arabidopsis thaliana GN=NTL9 PE=1 SV=1; tr|M5X7M1|M5X7M1_PRUPE Uncharacterized protein OS=Prunus persica GN=PRUPE_ppa019865mg PE=4 SV=1	disorder_prediction; DNA binding; FAMILY NOT NAMED; NAC; NAC-dom; NAC domain; NAC DOMAIN-CONTAINING PROTEIN 14; NAM; regulation of transcription, DNA-templated	130.218	3.86818	0.376789	10.2662	1.00106e-24	3.90147e-21	225117.XP_009340829.1	28I7T@1|root,2QQI4@2759|Eukaryota,37NI7@33090|Viridiplantae,3GEMY@35493|Streptophyta	(NAC) domain-containing protein	-	-	NAM
drMalDome.O3.Robin.v2.0.00045631	MD01G1094000	Chr01	Chr01:20877454..20880357	AT3G10480.1 | Symbols: ANAC050, NAC050 | NAC domain containing protein 50 | chr3:3264410-3266781 FORWARD LENGTH=447; NAC domain-containing protein 96 OS=Arabidopsis thaliana GN=NAC096 PE=1 SV=1; PREDICTED: NAC domain-containing protein 83-like isoform X2 [Malus domestica]; tr|M5XFX4|M5XFX4_PRUPE Uncharacterized protein OS=Prunus persica GN=PRUPE_ppa017301mg PE=4 SV=1	DNA binding; FAMILY NOT NAMED; NAC; NAC-dom; NAC domain; NAC DOMAIN-CONTAINING PROTEIN 14; NAM; regulation of transcription, DNA-templated	36.5796	3.7792	0.413112	9.14811	5.79406e-20	1.6936e-16	3750.XP_008350651.1	COG2801@1|root,KOG0017@2759|Eukaryota,38A7P@33090|Viridiplantae,3GY0M@35493|Streptophyta,4JW6U@91835|fabids	transposition, RNA-mediated	-	-	-
drMalDome.O3.Robin.v2.0.00045636	MD01G1094400	Chr01	Chr01:20916624..20919900	AT1G33060.1 | Symbols: ANAC014, NAC014 | NAC 014 | chr1:11975518-11978493 REVERSE LENGTH=648; NAC domain-containing protein 14 OS=Arabidopsis thaliana GN=NAC014 PE=2 SV=1; PREDICTED: NAC domain-containing protein 7-like [Malus domestica]; tr|M5XNS9|M5XNS9_PRUPE Uncharacterized protein OS=Prunus persica GN=PRUPE_ppa022384mg PE=4 SV=1	Coil; disorder_prediction; DNA binding; FAMILY NOT NAMED; NAC; NAC-dom; NAC domain; NAC DOMAIN-CONTAINING PROTEIN 14; NAM; regulation of transcription, DNA-templated	56.8567	3.97765	0.70208	5.66553	1.4657e-08	1.8039e-05	3750.XP_008378387.1	2D308@1|root,2SPQG@2759|Eukaryota,3804H@33090|Viridiplantae,3GJPS@35493|Streptophyta	NAC domain-containing protein	GO:0003674,GO:0003700,GO:0005575,GO:0005622,GO:0005623,GO:0005634,GO:0005886,GO:0006355,GO:0008150,GO:0009889,GO:0009891,GO:0009893,GO:0010468,GO:0010556,GO:0010557,GO:0010604,GO:0010628,GO:0016020,GO:0019219,GO:0019222,GO:0031323,GO:0031325,GO:0031326,GO:0031328,GO:0043226,GO:0043227,GO:0043229,GO:0043231,GO:0044424,GO:0044464,GO:0045893,GO:0045935,GO:0048518,GO:0048522,GO:0050789,GO:0050794,GO:…	-	NAM
drMalDome.O3.Robin.v2.0.00021055	MD03G1149600	Chr03	Chr03:16642214..16647489	AT1G08370.1 | Symbols: DCP1, ATDCP1 | decapping 1 | chr1:2638355-2640367 FORWARD LENGTH=367; mRNA-decapping enzyme-like protein OS=Arabidopsis thaliana GN=At1g08370 PE=1 SV=2; PREDICTED: mRNA-decapping enzyme-like protein [Malus domestica]; tr|M5WIJ9|M5WIJ9_PRUPE Uncharacterized protein OS=Prunus persica GN=PRUPE_ppa007755mg PE=4 SV=1	Dcp1; DCP1; deadenylation-dependent decapping of nuclear-transcribed mRNA; enzyme activator activity; MRNA-DECAPPING ENZYME-LIKE PROTEIN; mRNA decay by 5' to 3' exoribonuclease; PH domain-like; PH_dom-like; positive regulation of catalytic activity; TRANSCRIPTION FACTOR SMIF DECAPPING ENZYME DCP1	102.468	1.02922	0.21081	4.88222	1.04896e-06	0.0010306	3750.XP_008361243.1	KOG2605@1|root,KOG2868@1|root,KOG2605@2759|Eukaryota,KOG2868@2759|Eukaryota,37SUR@33090|Viridiplantae,3G79R@35493|Streptophyta,4JNFN@91835|fabids	mRNA-decapping enzyme-like	-	ko:K12611	DCP1
drMalDome.O3.Robin.v2.0.00022380	MD03G1287700	Chr03	Chr03:36667170..36673664	AT2G47680.1 | Symbols: | zinc finger (CCCH type) helicase family protein | chr2:19545828-19550871 REVERSE LENGTH=1015; DExH-box ATP-dependent RNA helicase DExH8 OS=Arabidopsis thaliana GN=At2g47680 PE=2 SV=2; PREDICTED: LOW QUALITY PROTEIN: DExH-box ATP-dependent RNA helicase DExH8 [Malus domestica]; tr|M5VX55|M5VX55_PRUPE Uncharacterized protein OS=Prunus persica GN=PRUPE_ppa000721mg PE=4 SV=1	ATP binding; ATP-DEPENDENT RNA HELICASE; c3hfinal6; CCCH zinc finger; DEAD; DEAD/DEAH_box_helicase_dom; DEXDc; disorder_prediction; Helicase_ATP-bd; HELICASE_ATP_BIND_1; Helicase_C; HELICASE_CTER; HELICc; helicmild6; metal ion binding; nucleic acid binding; P-loop containing nucleoside triphosphate hydrolases; P-loop_NTPase; ultradead3; ZF_C3H1; zf-CCCH; ZINC FINGER CCCH DOMAIN-CONTAINING PROTEIN…	65.5114	1.26046	0.296419	4.2523	2.11584e-05	0.0149929	3750.XP_008369012.1	COG1643@1|root,KOG0920@2759|Eukaryota,37K3V@33090|Viridiplantae,3GC4D@35493|Streptophyta,4JM5A@91835|fabids	zinc finger CCCH domain-containing protein	GO:0003674,GO:0003676,GO:0003723,GO:0003724,GO:0003729,GO:0003824,GO:0004004,GO:0004386,GO:0005488,GO:0005575,GO:0005622,GO:0005623,GO:0005634,GO:0005730,GO:0005737,GO:0006139,GO:0006396,GO:0006725,GO:0006807,GO:0008026,GO:0008150,GO:0008152,GO:0008186,GO:0009507,GO:0009536,GO:0009987,GO:0010467,GO:0016070,GO:0016462,GO:0016787,GO:0016817,GO:0016818,GO:0016887,GO:0017111,GO:0031974,GO:0031981,GO:…	ko:K18995,ko:K20101	DEAD,Helicase_C,zf-CCCH
drMalDome.O3.Robin.v2.0.00036595	MD04G1103700	Chr04	Chr04:19101018..19103564	AT5G03030.1 | Symbols: | Chaperone DnaJ-domain superfamily protein | chr5:708479-709513 REVERSE LENGTH=112; Mitochondrial import inner membrane translocase subunit TIM14-3 OS=Arabidopsis thaliana GN=TIM14-3 PE=1 SV=1; PREDICTED: mitochondrial import inner membrane translocase subunit TIM14-2 [Pyrus x bretschneideri]; tr|M5W4T0|M5W4T0_PRUPE Uncharacterized protein OS=Prunus persica GN=PRUPE_ppa013…	Chaperone J-domain; DnaJ; DnaJ_domain; MITOCHONDRIAL IMPORT INNER MEMBRANE TRANSLOCASE SUBUNIT TIM14-1; UNCHARACTERIZED	121.989	1.02706	0.226318	4.53814	5.67524e-06	0.00510422	225117.XP_009358172.1	COG2214@1|root,KOG0723@2759|Eukaryota,37UKQ@33090|Viridiplantae,3GIPI@35493|Streptophyta,4JPIG@91835|fabids	Mitochondrial import inner membrane translocase subunit	GO:0002082,GO:0005575,GO:0005622,GO:0005623,GO:0005737,GO:0005739,GO:0005740,GO:0005743,GO:0006140,GO:0006950,GO:0007154,GO:0008150,GO:0009267,GO:0009605,GO:0009892,GO:0009987,GO:0009991,GO:0010563,GO:0016020,GO:0019216,GO:0019219,GO:0019220,GO:0019222,GO:0019866,GO:0031090,GO:0031323,GO:0031324,GO:0031333,GO:0031667,GO:0031668,GO:0031669,GO:0031966,GO:0031967,GO:0031975,GO:0033554,GO:0042325,GO:…	ko:K09539	-
drMalDome.O3.Robin.v2.0.00036986	MD04G1154100	Chr04	Chr04:24205949..24206580	AT3G08910.1 | Symbols: | DNAJ heat shock family protein | chr3:2710402-2711811 REVERSE LENGTH=323; DnaJ homolog subfamily B member 13 OS=Mus musculus GN=Dnajb13 PE=1 SV=1; PREDICTED: dnaJ homolog subfamily B member 4-like [Malus domestica]; tr|M5WIV4|M5WIV4_PRUPE Uncharacterized protein OS=Prunus persica GN=PRUPE_ppa008584mg PE=4 SV=1	DnaJ_C; DNAJ HEAT SHOCK PROTEIN-RELATED; DNAJ HOMOLOG SUBFAMILY C MEMBER; HSP40/DnaJ_pept-bd; HSP40/DnaJ peptide-binding domain; protein folding; unfolded protein binding	546.027	3.33553	0.255057	13.0776	4.42299e-39	3.44757e-35	3750.XP_008370099.1	COG0484@1|root,KOG0714@2759|Eukaryota,37KKV@33090|Viridiplantae,3GAHE@35493|Streptophyta,4JSX4@91835|fabids	DnaJ homolog subfamily B member	GO:0000226,GO:0001578,GO:0005575,GO:0005622,GO:0005623,GO:0005737,GO:0005856,GO:0005929,GO:0005930,GO:0006996,GO:0007010,GO:0007017,GO:0008150,GO:0009987,GO:0016043,GO:0022607,GO:0030030,GO:0030031,GO:0031514,GO:0032838,GO:0035082,GO:0036126,GO:0042995,GO:0043226,GO:0043228,GO:0043229,GO:0043232,GO:0044085,GO:0044422,GO:0044424,GO:0044430,GO:0044441,GO:0044444,GO:0044446,GO:0044463,GO:0044464,GO:…	ko:K09510	DnaJ,DnaJ_C
drMalDome.O3.Robin.v2.0.00007386	MD05G1314000	Chr05	Chr05:44426804..44431331	AT3G15390.1 | Symbols: SDE5 | silencing defective 5 | chr3:5196689-5199531 REVERSE LENGTH=490; PREDICTED: putative nuclear RNA export factor SDE5 [Malus domestica]; Putative nuclear RNA export factor SDE5 OS=Arabidopsis thaliana GN=SDE5 PE=4 SV=1; tr|M5WHC0|M5WHC0_PRUPE Uncharacterized protein OS=Prunus persica GN=PRUPE_ppa004831mg PE=4 SV=1	disorder_prediction; DUF1771; DUF1771_2; GENOMIC DNA, CHROMOSOME 3, P1 CLONE: MJK13; UBA; UNCHARACTERIZED	78.5938	2.01354	0.352976	5.70446	1.16713e-08	1.51623e-05	3750.XP_008371358.1	KOG2401@1|root,KOG2401@2759|Eukaryota,37NWH@33090|Viridiplantae,3GG5F@35493|Streptophyta,4JKTZ@91835|fabids	DUF1771	-	-	DUF1771
drMalDome.O3.Robin.v2.0.00043673	MD06G1134600	Chr06	Chr06:27894872..27901983	AT3G48770.1 | Symbols: | DNA binding;ATP binding | chr3:18079261-18086817 REVERSE LENGTH=1899; PREDICTED: uncharacterized protein LOC103934196 [Pyrus x bretschneideri]; tr|M5WYH1|M5WYH1_PRUPE Uncharacterized protein OS=Prunus persica GN=PRUPE_ppa022713mg PE=4 SV=1	ATPase domain of HSP90 chaperone/DNA topoisomerase II/histidine kinase; ATP/DNA BINDING PROTEIN; FAMILY NOT NAMED; HATPase_C	58.2092	1.58324	0.322478	4.90959	9.12666e-07	0.000970081	225117.XP_009342201.1	2CNQM@1|root,2QXH2@2759|Eukaryota,37RKB@33090|Viridiplantae,3GGV5@35493|Streptophyta	-	-	ko:K17592	-
drMalDome.O3.Robin.v2.0.00023876	MD07G1163200	Chr07	Chr07:23835271..23837822	AT1G33060.1 | Symbols: ANAC014, NAC014 | NAC 014 | chr1:11975518-11978493 REVERSE LENGTH=648; NAC domain-containing protein 14 OS=Arabidopsis thaliana GN=NAC014 PE=2 SV=1; PREDICTED: NAC domain-containing protein 79-like [Malus domestica] &gt;gi|657969060|ref|XP_008376247.1| PREDICTED: NAC domain-containing protein 79-like [Malus domestica]; tr|M5XFX4|M5XFX4_PRUPE Uncharacterized protein OS=Prunu…	disorder_prediction; DNA binding; FAMILY NOT NAMED; NAC; NAC-dom; NAC domain; NAC DOMAIN-CONTAINING PROTEIN 14; NAM; regulation of transcription, DNA-templated	113.359	2.74557	0.318849	8.61089	7.24969e-18	1.69527e-14	3750.XP_008376246.1	28I7T@1|root,2QQI4@2759|Eukaryota,37NI7@33090|Viridiplantae,3GEMY@35493|Streptophyta	(NAC) domain-containing protein	-	-	NAM
drMalDome.O3.Robin.v2.0.00037943	MD08G1008800	Chr08	Chr08:661896..664986	AT1G76010.1 | Symbols: | Alba DNA/RNA-binding protein | chr1:28528505-28530488 REVERSE LENGTH=350; PREDICTED: ribonuclease P protein subunit p25-like protein [Malus domestica]; Ribonuclease P protein subunit p25-like protein OS=Mus musculus GN=Rpp25l PE=1 SV=1; tr|M5XYP3|M5XYP3_PRUPE Uncharacterized protein OS=Prunus persica GN=PRUPE_ppa009293mg PE=4 SV=1	Alba; ALBA DNA/RNA-BINDING PROTEIN; AlbA-like; disorder_prediction; DNA/RNA-bd_Alba-like; nucleic acid binding; RIBONUCLEASE P SUBUNIT P25	215.914	0.905122	0.196501	4.60619	4.1011e-06	0.00383601	3750.XP_008387912.1	KOG2567@1|root,KOG2567@2759|Eukaryota,37MQY@33090|Viridiplantae,3GEIG@35493|Streptophyta,4JMK6@91835|fabids	Ribonuclease P protein subunit p25-like	-	ko:K14525	Alba
drMalDome.O3.Robin.v2.0.00030853	MD09G1034500	Chr09	Chr09:2115565..2116991	AT1G23750.1 | Symbols: | Nucleic acid-binding, OB-fold-like protein | chr1:8400638-8401171 FORWARD LENGTH=137; PREDICTED: uncharacterized protein At4g28440-like [Pyrus x bretschneideri]; tr|M5WRJ9|M5WRJ9_PRUPE Uncharacterized protein OS=Prunus persica GN=PRUPE_ppa012879mg PE=4 SV=1; Uncharacterized protein At4g28440 OS=Arabidopsis thaliana GN=At4g28440 PE=1 SV=1	FAMILY NOT NAMED; NA-bd_OB-fold; Nucleic acid-binding proteins; SoSSB_OBF; SUBFAMILY NOT NAMED	6.05736	2.95773	0.664185	4.45318	8.46093e-06	0.00732779	225117.XP_009334062.1	2A1PQ@1|root,2RY17@2759|Eukaryota,37TZN@33090|Viridiplantae,3GHVV@35493|Streptophyta,4JNYM@91835|fabids	At4g28440-like	-	ko:K07466	-
drMalDome.O3.Robin.v2.0.00031378	MD09G1093200	Chr09	Chr09:6814270..6816842	AT4G03320.1 | Symbols: tic20-IV | translocon at the inner envelope membrane of chloroplasts 20-IV | chr4:1464529-1465820 FORWARD LENGTH=284; PREDICTED: protein TIC 20-IV, chloroplastic-like [Malus domestica]; Protein TIC 20-IV, chloroplastic OS=Arabidopsis thaliana GN=TIC20-IV PE=2 SV=1; tr|M5XG33|M5XG33_PRUPE Uncharacterized protein (Fragment) OS=Prunus persica GN=PRUPE_ppa023163mg PE=4 SV=1	disorder_prediction; FAMILY NOT NAMED; PROTEIN TIC 20-IV, CHLOROPLASTIC; Tic20; TIC20	14.4599	2.79268	0.572204	4.88058	1.05775e-06	0.0010306	3750.XP_008346093.1	2CXJX@1|root,2RY2S@2759|Eukaryota,37U42@33090|Viridiplantae,3GA93@35493|Streptophyta,4JNYA@91835|fabids	Protein TIC 20-IV, chloroplastic-like	GO:0005575,GO:0005622,GO:0005623,GO:0005737,GO:0005739,GO:0006605,GO:0006810,GO:0006886,GO:0008104,GO:0008150,GO:0009507,GO:0009536,GO:0015031,GO:0015833,GO:0017038,GO:0033036,GO:0033365,GO:0034613,GO:0042886,GO:0043226,GO:0043227,GO:0043229,GO:0043231,GO:0044424,GO:0044444,GO:0044464,GO:0045036,GO:0045037,GO:0045184,GO:0046907,GO:0051179,GO:0051234,GO:0051641,GO:0051649,GO:0055085,GO:0065002,GO:…	-	TIC20
drMalDome.O3.Robin.v2.0.00032620	MD09G1230900	Chr09	Chr09:28593717..28595794	AT3G14250.1 | Symbols: | RING/U-box superfamily protein | chr3:4745963-4746958 REVERSE LENGTH=303; ATP-dependent RNA helicase DEAH12, chloroplastic OS=Arabidopsis thaliana GN=At5g10370 PE=3 SV=1; PREDICTED: probable E3 ubiquitin-protein ligase RNF217 [Malus domestica]; tr|M5WT27|M5WT27_PRUPE Uncharacterized protein OS=Prunus persica GN=PRUPE_ppa009570mg PE=3 SV=1	disorder_prediction; E3_UB_ligase_RBR; IBR; IBR_dom; ibrneu5; protein ubiquitination; RBR FAMILY RING FINGER AND IBR DOMAIN-CONTAINING; RING/U-box; SUBFAMILY NOT NAMED; ubiquitin-protein transferase activity; ZF_RING_1; ZF_RING_2; Znf_RING; Znf_RING_CS; Znf_RING/FYVE/PHD	135.486	2.69656	0.279271	9.65574	4.64785e-22	1.55265e-18	225117.XP_009365258.1	KOG1812@1|root,KOG1812@2759|Eukaryota,37QNC@33090|Viridiplantae,3G838@35493|Streptophyta,4JM44@91835|fabids	In Between Ring fingers	GO:0000151,GO:0000209,GO:0003674,GO:0003824,GO:0004842,GO:0005488,GO:0005515,GO:0005575,GO:0005622,GO:0005623,GO:0005737,GO:0005739,GO:0005740,GO:0005829,GO:0006464,GO:0006508,GO:0006511,GO:0006807,GO:0008150,GO:0008152,GO:0009056,GO:0009057,GO:0009893,GO:0009894,GO:0009896,GO:0009987,GO:0010604,GO:0010941,GO:0016020,GO:0016567,GO:0016740,GO:0019222,GO:0019538,GO:0019787,GO:0019899,GO:0019941,GO:…	ko:K11975	IBR,zf-C3HC4,zf-RING_UBOX
drMalDome.O3.Robin.v2.0.00032723	MD09G1243600	Chr09	Chr09:31121592..31125489	AT3G62800.3 | Symbols: | double-stranded-RNA-binding protein 4 | chr3:23225749-23227163 REVERSE LENGTH=329; Double-stranded RNA-binding protein 4 OS=Arabidopsis thaliana GN=DBR4 PE=1 SV=1; PREDICTED: double-stranded RNA-binding protein 4-like isoform X4 [Malus domestica]; tr|M5VZU1|M5VZU1_PRUPE Uncharacterized protein OS=Prunus persica GN=PRUPE_ppa021309mg PE=4 SV=1	disorder_prediction; DRBM_3; DS_RBD; dsRBD_dom; dsrm; DSRM; dsRNA-binding domain-like; EUKARYOTE SPECIFIC DSRNA BINDING PROTEIN; SUBFAMILY NOT NAMED	85.4749	2.7264	0.391154	6.97015	3.16612e-12	5.28832e-09	3750.XP_008381590.1	28KUZ@1|root,2QTBA@2759|Eukaryota,37QQ7@33090|Viridiplantae,3GF0Y@35493|Streptophyta,4JI4X@91835|fabids	Double-stranded RNA-binding protein	GO:0002252,GO:0002376,GO:0003674,GO:0003676,GO:0003723,GO:0003725,GO:0005488,GO:0005575,GO:0005622,GO:0005623,GO:0005634,GO:0006139,GO:0006325,GO:0006342,GO:0006355,GO:0006396,GO:0006725,GO:0006807,GO:0006950,GO:0006952,GO:0006955,GO:0006996,GO:0008150,GO:0008152,GO:0009605,GO:0009607,GO:0009615,GO:0009616,GO:0009889,GO:0009890,GO:0009892,GO:0009987,GO:0010033,GO:0010267,GO:0010467,GO:0010468,GO:…	-	dsrm
drMalDome.O3.Robin.v2.0.00034669	MD12G1167300	Chr12	Chr12:24763604..24765476	AT3G08910.1 | Symbols: | DNAJ heat shock family protein | chr3:2710402-2711811 REVERSE LENGTH=323; DnaJ homolog subfamily B member 1 OS=Bos taurus GN=DNAJB1 PE=2 SV=3; PREDICTED: dnaJ homolog subfamily B member 1-like [Malus domestica]; tr|M5WIV4|M5WIV4_PRUPE Uncharacterized protein OS=Prunus persica GN=PRUPE_ppa008584mg PE=4 SV=1	disorder_prediction; DnaJ_C; DnaJ_domain; DNAJ HEAT SHOCK PROTEIN-RELATED; DNAJ HOMOLOG SUBFAMILY C MEMBER; HSP40/DnaJ_pept-bd; HSP40/DnaJ peptide-binding domain; protein folding; unfolded protein binding	374.043	3.53012	0.206609	17.086	1.88691e-65	4.41236e-61	3750.XP_008390692.1	COG0484@1|root,KOG0714@2759|Eukaryota,37KKV@33090|Viridiplantae,3GAHE@35493|Streptophyta,4JSX4@91835|fabids	DnaJ homolog subfamily B member	GO:0000226,GO:0001578,GO:0005575,GO:0005622,GO:0005623,GO:0005737,GO:0005856,GO:0005929,GO:0005930,GO:0006996,GO:0007010,GO:0007017,GO:0008150,GO:0009987,GO:0016043,GO:0022607,GO:0030030,GO:0030031,GO:0031514,GO:0032838,GO:0035082,GO:0036126,GO:0042995,GO:0043226,GO:0043228,GO:0043229,GO:0043232,GO:0044085,GO:0044422,GO:0044424,GO:0044430,GO:0044441,GO:0044444,GO:0044446,GO:0044463,GO:0044464,GO:…	ko:K09510	DnaJ,DnaJ_C
drMalDome.O3.Robin.v2.0.00035516	MD12G1254300	Chr12	Chr12:32271325..32274408	AT2G38430.1 | Symbols: | unknown protein; BEST Arabidopsis thaliana protein match is: unknown protein (TAIR:AT3G54310.1); Has 35333 Blast hits to 34131 proteins in 2444 species: Archae - 798; Bacteria - 22429; Metazoa - 974; Fungi - 991; Plants - 531; Viruses - 0; Other Eukaryotes - 9610 (source: NCBI BLink). | chr2:16092950-16094810 REVERSE LENGTH=393; PREDICTED: uncharacterized protein LOC10345…	FAMILY NOT NAMED	162.525	1.75598	0.205593	8.54105	1.33002e-17	2.82738e-14	3750.XP_008388758.1	28NAG@1|root,2QUVX@2759|Eukaryota,37MWU@33090|Viridiplantae,3GFRU@35493|Streptophyta,4JEGU@91835|fabids	Encoded by	-	-	-
drMalDome.O3.Robin.v2.0.00035512	MD12G1254400	Chr12	Chr12:32279769..32283580	AT2G38430.1 | Symbols: | unknown protein; BEST Arabidopsis thaliana protein match is: unknown protein (TAIR:AT3G54310.1); Has 35333 Blast hits to 34131 proteins in 2444 species: Archae - 798; Bacteria - 22429; Metazoa - 974; Fungi - 991; Plants - 531; Viruses - 0; Other Eukaryotes - 9610 (source: NCBI BLink). | chr2:16092950-16094810 REVERSE LENGTH=393; PREDICTED: uncharacterized protein LOC10345…	Coil; FAMILY NOT NAMED	72.5742	3.84151	0.309786	12.4005	2.59704e-35	1.51823e-31	225117.XP_009379705.1	28NAG@1|root,2QUVX@2759|Eukaryota,37MWU@33090|Viridiplantae,3GFRU@35493|Streptophyta,4JEGU@91835|fabids	Encoded by	-	-	-
drMalDome.O3.Robin.v2.0.00035517	MD12G1254500	Chr12	Chr12:32290771..32294329	AT2G38430.1 | Symbols: | unknown protein; BEST Arabidopsis thaliana protein match is: unknown protein (TAIR:AT3G54310.1); Has 35333 Blast hits to 34131 proteins in 2444 species: Archae - 798; Bacteria - 22429; Metazoa - 974; Fungi - 991; Plants - 531; Viruses - 0; Other Eukaryotes - 9610 (source: NCBI BLink). | chr2:16092950-16094810 REVERSE LENGTH=393; PREDICTED: uncharacterized protein LOC10341…	Coil; FAMILY NOT NAMED; Retrotran_gag_2; Retrotran_gag_3; UBN2_3	17.8159	4.74434	0.539443	8.79489	1.4319e-18	3.72038e-15	3750.XP_008350651.1	COG2801@1|root,KOG0017@2759|Eukaryota,38A7P@33090|Viridiplantae,3GY0M@35493|Streptophyta,4JW6U@91835|fabids	transposition, RNA-mediated	-	-	-
drMalDome.O3.Robin.v2.0.00035518	MD12G1254700	Chr12	Chr12:32308186..32311620	AT2G38430.1 | Symbols: | unknown protein; BEST Arabidopsis thaliana protein match is: unknown protein (TAIR:AT3G54310.1); Has 35333 Blast hits to 34131 proteins in 2444 species: Archae - 798; Bacteria - 22429; Metazoa - 974; Fungi - 991; Plants - 531; Viruses - 0; Other Eukaryotes - 9610 (source: NCBI BLink). | chr2:16092950-16094810 REVERSE LENGTH=393; PREDICTED: uncharacterized protein LOC10396…	Coil; disorder_prediction; FAMILY NOT NAMED; Retrotran_gag_2; Retrotran_gag_3; UBN2_3	52.4474	6.95145	0.520787	13.348	1.21731e-40	1.42328e-36	225117.XP_009379715.1	COG2801@1|root,KOG0017@2759|Eukaryota,38A7P@33090|Viridiplantae,3GY0M@35493|Streptophyta,4JW6U@91835|fabids	transposition, RNA-mediated	-	-	-
drMalDome.O3.Robin.v2.0.00035519	MD12G1254800	Chr12	Chr12:32314428..32317579	AT2G38430.1 | Symbols: | unknown protein; BEST Arabidopsis thaliana protein match is: unknown protein (TAIR:AT3G54310.1); Has 35333 Blast hits to 34131 proteins in 2444 species: Archae - 798; Bacteria - 22429; Metazoa - 974; Fungi - 991; Plants - 531; Viruses - 0; Other Eukaryotes - 9610 (source: NCBI BLink). | chr2:16092950-16094810 REVERSE LENGTH=393; PREDICTED: uncharacterized protein LOC10345…	Coil; disorder_prediction; FAMILY NOT NAMED; Retrotran_gag_3; UBN2_3	39.6578	2.71681	0.423759	6.41122	1.44359e-10	2.10981e-07	3750.XP_008388768.1	COG2801@1|root,KOG0017@2759|Eukaryota,38A7P@33090|Viridiplantae,3GY0M@35493|Streptophyta,4JW6U@91835|fabids	transposition, RNA-mediated	-	-	-
drMalDome.O3.Robin.v2.0.00028694	MD13G1092800	Chr13	Chr13:6549792..6551985	AT1G23550.1 | Symbols: SRO2 | similar to RCD one 2 | chr1:8350912-8352232 FORWARD LENGTH=323; PREDICTED: probable inactive poly [ADP-ribose] polymerase SRO2 [Malus domestica]; Probable inactive poly [ADP-ribose] polymerase SRO2 OS=Arabidopsis thaliana GN=SRO2 PE=1 SV=1; tr|A0A067K466|A0A067K466_JATCU Uncharacterized protein OS=Jatropha curcas GN=JCGZ_17747 PE=4 SV=1	ADP-ribosylation; FAMILY NOT NAMED; INACTIVE POLY [ADP-RIBOSE] POLYMERASE SRO2-RELATED; NAD+ ADP-ribosyltransferase activity; PARP_CATALYTIC; Poly(ADP-ribose)pol_cat_dom; RST	48.0665	1.85493	0.304152	6.0987	1.06936e-09	1.47094e-06	3750.XP_008389655.1	28PZN@1|root,2QWND@2759|Eukaryota,37R29@33090|Viridiplantae,3GE2I@35493|Streptophyta,4JRTI@91835|fabids	poly ADP-ribose polymerase	-	-	PARP,RST
drMalDome.O3.Robin.v2.0.00040923	MD14G1082800	Chr14	Chr14:9722958..9732773	AT3G03300.3 | Symbols: DCL2 | dicer-like 2 | chr3:768020-774833 REVERSE LENGTH=1388; Endoribonuclease Dicer homolog 2 OS=Arabidopsis thaliana GN=At3g03300 PE=1 SV=2; PREDICTED: endoribonuclease Dicer homolog 2-like [Malus domestica]; tr|M5XBY1|M5XBY1_PRUPE Uncharacterized protein (Fragment) OS=Prunus persica GN=PRUPE_ppa027063mg PE=4 SV=1	disorder_prediction; HELICASE-RELATED; PAZ; PAZ_2_a_3; PAZ_dom; PAZ domain; protein binding; RIBOc; riboneu5; Ribonuclease_3; ribonuclease III activity; RNA processing; RNASE_3_1; RNASE_3_2; RNase_III_dom; RNase III domain-like	20.4698	3.23931	0.487115	6.64999	2.93119e-11	4.56953e-08	3750.XP_008392375.1	COG0571@1|root,KOG0701@2759|Eukaryota,37JM0@33090|Viridiplantae,3G9E9@35493|Streptophyta,4JEJS@91835|fabids	Belongs to the helicase family. Dicer subfamily	GO:0002252,GO:0002376,GO:0003674,GO:0003676,GO:0003723,GO:0003824,GO:0004518,GO:0004519,GO:0004521,GO:0004525,GO:0004540,GO:0005488,GO:0005575,GO:0005622,GO:0005623,GO:0005634,GO:0005737,GO:0006139,GO:0006259,GO:0006396,GO:0006725,GO:0006807,GO:0006950,GO:0006952,GO:0006955,GO:0008150,GO:0008152,GO:0009605,GO:0009607,GO:0009615,GO:0009616,GO:0009892,GO:0009987,GO:0010033,GO:0010216,GO:0010267,GO:…	ko:K11592	DEAD,Dicer_dimer,Helicase_C,PAZ,ResIII,Ribonuclease_3,dsrm
drMalDome.O3.Robin.v2.0.00017186	MD16G1017500	Chr16	Chr16:1286375..1289303	AT1G14790.1 | Symbols: RDR1, ATRDRP1 | RNA-dependent RNA polymerase 1 | chr1:5094317-5097817 REVERSE LENGTH=1107; PREDICTED: probable RNA-dependent RNA polymerase 1 [Malus domestica]; RNA-dependent RNA polymerase 1 OS=Arabidopsis thaliana GN=RDR1 PE=2 SV=1; tr|M5Y326|M5Y326_PRUPE RNA-dependent RNA polymerase OS=Prunus persica GN=PRUPE_ppa021500mg PE=3 SV=1	RdRP; RNA-DEPENDENT RNA POLYMERASE; RNA-dep_RNA_pol_euk-typ; RNA-directed 5'-3' RNA polymerase activity; RRF-3; RRM_SF	32.744	4.57405	0.581816	7.86168	3.79018e-15	7.38579e-12	KOG0988@1|root,KOG0988@2759|Eukaryota,37MAM@33090|Viridiplantae,3G8RS@35493|Streptophyta,4JE4K@91835|fabids	Probably involved in the RNA silencing pathway and required for the generation of small interfering RNAs (siRNAs)	GO:0001101,GO:0006139,GO:0006396,GO:0006725,GO:0006807,GO:0008150,GO:0008152,GO:0009058,GO:0009605,GO:0009607,GO:0009615,GO:0009719,GO:0009725,GO:0009751,GO:0009892,GO:0009987,GO:0010025,GO:0010033,GO:0010166,GO:0010467,GO:0010468,GO:0010605,GO:0010608,GO:0010629,GO:0014070,GO:0016070,GO:0016246,GO:0016441,GO:0016458,GO:0019222,GO:0030422,GO:0031047,GO:0031050,GO:0034641,GO:0035194,GO:0040029,GO:…	ko:K11699	RdRP
drMalDome.O3.Robin.v2.0.00045623	no ortholog					13.7404	2.98845	0.541741	5.51639	3.46026e-08	4.04573e-05	3750.XP_008360488.1	KOG4197@1|root,KOG4197@2759|Eukaryota,37JG3@33090|Viridiplantae,3G9KJ@35493|Streptophyta,4JFB0@91835|fabids	Pentatricopeptide repeat-containing protein	GO:0003674,GO:0003676,GO:0003723,GO:0003824,GO:0004518,GO:0004519,GO:0005488,GO:0005575,GO:0005622,GO:0005623,GO:0005737,GO:0005739,GO:0006139,GO:0006417,GO:0006446,GO:0006725,GO:0006807,GO:0008150,GO:0008152,GO:0009451,GO:0009507,GO:0009536,GO:0009889,GO:0009891,GO:0009893,GO:0009987,GO:0010468,GO:0010556,GO:0010557,GO:0010604,GO:0010608,GO:0010628,GO:0016070,GO:0016787,GO:0016788,GO:0019222,GO:…	-	PPR,PPR_3

## Sheet: G.935(I)vsG.935(C) - M.9
Gene ID	Ortholog to GDDH13 V.1.1	GDDH13 Chromosome	GDDH13 mRNA location	Tripal BLAST	InterPro	baseMean	log2FoldChange	lfcSE	stat	pvalue	FDR	seed_ortholog	eggNOG_OGs	Description	GOs	KEGG_ko	PFAMs
drMalDome.O3.M9.v2.0.00040230	MD01G1047000	Chr01	Chr01:14844111..14846867	AT3G49660.1 | Symbols: | Transducin/WD40 repeat-like superfamily protein | chr3:18413690-18415223 FORWARD LENGTH=317; COMPASS-like H3K4 histone methylase component WDR5A OS=Arabidopsis thaliana GN=WDR5A PE=1 SV=1; PREDICTED: COMPASS-like H3K4 histone methylase component WDR5A isoform X1 [Malus domestica]; tr|M5VZ92|M5VZ92_PRUPE Uncharacterized protein OS=Prunus persica GN=PRUPE_ppa008740mg PE=4 S…	GNBP_B; G-protein_beta_WD-40_rep; GPROTEINBRPT; protein binding; TRANSCRIPTION INITIATION FACTOR TFIID; WD40; WD40_4; WD40_repeat; WD40_repeat_CS; WD40_repeat_dom; WD40 repeat-like; WD40/YVTN_repeat-like_dom; WD_REPEATS_1; WD_REPEATS_2; WD_REPEATS_REGION	5.53622	3.79887	0.827364	4.59153	4.39999e-06	0.00400079	3750.XP_008383400.1	KOG0266@1|root,KOG0266@2759|Eukaryota,37P7V@33090|Viridiplantae,3GA8I@35493|Streptophyta,4JH6N@91835|fabids	WD repeat-containing protein	GO:0000003,GO:0000123,GO:0003006,GO:0003674,GO:0005488,GO:0005515,GO:0005575,GO:0005622,GO:0005623,GO:0005634,GO:0005654,GO:0005815,GO:0005856,GO:0005929,GO:0006325,GO:0006464,GO:0006473,GO:0006475,GO:0006479,GO:0006807,GO:0006996,GO:0007275,GO:0007399,GO:0008150,GO:0008152,GO:0008213,GO:0009791,GO:0009987,GO:0010228,GO:0015630,GO:0016043,GO:0016569,GO:0016570,GO:0016571,GO:0016573,GO:0018022,GO:…	ko:K14963	WD40
drMalDome.O3.M9.v2.0.00040593	MD01G1092000	Chr01	Chr01:20688870..20689906	PREDICTED: uncharacterized protein LOC103423525 [Malus domestica]		25.8532	2.8597	0.567602	5.0382	4.69924e-07	0.000470018	#N/A	#N/A	#N/A	#N/A	#N/A	#N/A
drMalDome.O3.M9.v2.0.00040606	MD01G1093500	Chr01	Chr01:20844530..20846106	AT4G35580.1 | Symbols: NTL9 | NAC transcription factor-like 9 | chr4:16888581-16890744 REVERSE LENGTH=512; PREDICTED: NAC domain-containing protein 91-like [Malus domestica]; Protein NTM1-like 9 OS=Arabidopsis thaliana GN=NTL9 PE=1 SV=1; tr|M5X7M1|M5X7M1_PRUPE Uncharacterized protein OS=Prunus persica GN=PRUPE_ppa019865mg PE=4 SV=1	DNA binding; FAMILY NOT NAMED; NAC; NAC-dom; NAC domain; NAC DOMAIN-CONTAINING PROTEIN 14; NAM; regulation of transcription, DNA-templated	71.2601	3.59229	0.388518	9.24614	2.32737e-20	8.79842e-17	#N/A	#N/A	#N/A	#N/A	#N/A	#N/A
drMalDome.O3.M9.v2.0.00040605	MD01G1093500	Chr01	Chr01:20844530..20846106	AT4G35580.1 | Symbols: NTL9 | NAC transcription factor-like 9 | chr4:16888581-16890744 REVERSE LENGTH=512; PREDICTED: NAC domain-containing protein 91-like [Malus domestica]; Protein NTM1-like 9 OS=Arabidopsis thaliana GN=NTL9 PE=1 SV=1; tr|M5X7M1|M5X7M1_PRUPE Uncharacterized protein OS=Prunus persica GN=PRUPE_ppa019865mg PE=4 SV=1	DNA binding; FAMILY NOT NAMED; NAC; NAC-dom; NAC domain; NAC DOMAIN-CONTAINING PROTEIN 14; NAM; regulation of transcription, DNA-templated	58.4098	2.74858	0.345868	7.94691	1.91224e-15	4.25028e-12	3750.XP_008354053.1	28I7T@1|root,2QQI4@2759|Eukaryota,37NI7@33090|Viridiplantae,3GEMY@35493|Streptophyta	(NAC) domain-containing protein	-	-	NAM
drMalDome.O3.M9.v2.0.00040607	MD01G1093700	Chr01	Chr01:20852376..20853844	AT4G35580.1 | Symbols: NTL9 | NAC transcription factor-like 9 | chr4:16888581-16890744 REVERSE LENGTH=512; PREDICTED: protein NTM1-like 9 [Malus domestica]; Protein NTM1-like 9 OS=Arabidopsis thaliana GN=NTL9 PE=1 SV=1; tr|M5X7M1|M5X7M1_PRUPE Uncharacterized protein OS=Prunus persica GN=PRUPE_ppa019865mg PE=4 SV=1	disorder_prediction; DNA binding; FAMILY NOT NAMED; NAC; NAC-dom; NAC domain; NAC DOMAIN-CONTAINING PROTEIN 14; NAM; regulation of transcription, DNA-templated	77.2581	3.91094	0.660932	5.91731	3.27253e-09	4.67597e-06	225117.XP_009340829.1	28I7T@1|root,2QQI4@2759|Eukaryota,37NI7@33090|Viridiplantae,3GEMY@35493|Streptophyta	(NAC) domain-containing protein	-	-	NAM
drMalDome.O3.M9.v2.0.00040608	MD01G1093900	Chr01	Chr01:20870911..20873250	AT3G17730.1 | Symbols: anac057, NAC057 | NAC domain containing protein 57 | chr3:6064379-6065813 FORWARD LENGTH=246; NAC domain-containing protein 14 OS=Arabidopsis thaliana GN=NAC014 PE=2 SV=1; PREDICTED: NAC domain-containing protein 14-like [Pyrus x bretschneideri]; tr|M5XFX4|M5XFX4_PRUPE Uncharacterized protein OS=Prunus persica GN=PRUPE_ppa017301mg PE=4 SV=1	disorder_prediction; DNA binding; FAMILY NOT NAMED; NAC; NAC-dom; NAC domain; NAC DOMAIN-CONTAINING PROTEIN 14; NAM; regulation of transcription, DNA-templated	5.63556	4.489	0.845343	5.31027	1.0946e-07	0.000128803	#N/A	#N/A	#N/A	#N/A	#N/A	#N/A
drMalDome.O3.M9.v2.0.00040613	MD01G1094400	Chr01	Chr01:20916624..20919900	AT1G33060.1 | Symbols: ANAC014, NAC014 | NAC 014 | chr1:11975518-11978493 REVERSE LENGTH=648; NAC domain-containing protein 14 OS=Arabidopsis thaliana GN=NAC014 PE=2 SV=1; PREDICTED: NAC domain-containing protein 7-like [Malus domestica]; tr|M5XNS9|M5XNS9_PRUPE Uncharacterized protein OS=Prunus persica GN=PRUPE_ppa022384mg PE=4 SV=1	Coil; disorder_prediction; DNA binding; FAMILY NOT NAMED; NAC; NAC-dom; NAC domain; NAC DOMAIN-CONTAINING PROTEIN 14; NAM; regulation of transcription, DNA-templated	37.5307	3.98927	0.533335	7.47986	7.44029e-14	1.35305e-10	3750.XP_008378387.1	2D308@1|root,2SPQG@2759|Eukaryota,3804H@33090|Viridiplantae,3GJPS@35493|Streptophyta	NAC domain-containing protein	GO:0003674,GO:0003700,GO:0005575,GO:0005622,GO:0005623,GO:0005634,GO:0005886,GO:0006355,GO:0008150,GO:0009889,GO:0009891,GO:0009893,GO:0010468,GO:0010556,GO:0010557,GO:0010604,GO:0010628,GO:0016020,GO:0019219,GO:0019222,GO:0031323,GO:0031325,GO:0031326,GO:0031328,GO:0043226,GO:0043227,GO:0043229,GO:0043231,GO:0044424,GO:0044464,GO:0045893,GO:0045935,GO:0048518,GO:0048522,GO:0050789,GO:0050794,GO:…	-	NAM
drMalDome.O3.M9.v2.0.00033061	MD04G1154100	Chr04	Chr04:24205949..24206580	AT3G08910.1 | Symbols: | DNAJ heat shock family protein | chr3:2710402-2711811 REVERSE LENGTH=323; DnaJ homolog subfamily B member 13 OS=Mus musculus GN=Dnajb13 PE=1 SV=1; PREDICTED: dnaJ homolog subfamily B member 4-like [Malus domestica]; tr|M5WIV4|M5WIV4_PRUPE Uncharacterized protein OS=Prunus persica GN=PRUPE_ppa008584mg PE=4 SV=1	DnaJ_C; DNAJ HEAT SHOCK PROTEIN-RELATED; DNAJ HOMOLOG SUBFAMILY C MEMBER; HSP40/DnaJ_pept-bd; HSP40/DnaJ peptide-binding domain; protein folding; unfolded protein binding	140.013	3.31262	0.316357	10.4712	1.1721e-25	7.81556e-22	3750.XP_008370099.1	COG0484@1|root,KOG0714@2759|Eukaryota,37KKV@33090|Viridiplantae,3GAHE@35493|Streptophyta,4JSX4@91835|fabids	DnaJ homolog subfamily B member	GO:0000226,GO:0001578,GO:0005575,GO:0005622,GO:0005623,GO:0005737,GO:0005856,GO:0005929,GO:0005930,GO:0006996,GO:0007010,GO:0007017,GO:0008150,GO:0009987,GO:0016043,GO:0022607,GO:0030030,GO:0030031,GO:0031514,GO:0032838,GO:0035082,GO:0036126,GO:0042995,GO:0043226,GO:0043228,GO:0043229,GO:0043232,GO:0044085,GO:0044422,GO:0044424,GO:0044430,GO:0044441,GO:0044444,GO:0044446,GO:0044463,GO:0044464,GO:…	ko:K09510	DnaJ,DnaJ_C
drMalDome.O3.M9.v2.0.00016538	MD07G1162600	Chr07	Chr07:23758537..23759431	AT1G01020.1 | Symbols: ARV1 | Arv1-like protein | chr1:6915-8666 REVERSE LENGTH=245; PREDICTED: protein arv1 homolog isoform X1 [Fragaria vesca subsp. vesca]; tr|M5XDD6|M5XDD6_PRUPE Uncharacterized protein OS=Prunus persica GN=PRUPE_ppa010939mg PE=4 SV=1		30.3335	2.95169	0.514397	5.73815	9.57169e-09	1.27648e-05	3750.XP_008358986.1	COG5254@1|root,KOG3134@2759|Eukaryota,37U74@33090|Viridiplantae,3GCCS@35493|Streptophyta,4JP79@91835|fabids	Protein arv1 homolog	-	ko:K21848	Arv1
drMalDome.O3.M9.v2.0.00016542	MD07G1163200	Chr07	Chr07:23835271..23837822	AT1G33060.1 | Symbols: ANAC014, NAC014 | NAC 014 | chr1:11975518-11978493 REVERSE LENGTH=648; NAC domain-containing protein 14 OS=Arabidopsis thaliana GN=NAC014 PE=2 SV=1; PREDICTED: NAC domain-containing protein 79-like [Malus domestica] &gt;gi|657969060|ref|XP_008376247.1| PREDICTED: NAC domain-containing protein 79-like [Malus domestica]; tr|M5XFX4|M5XFX4_PRUPE Uncharacterized protein OS=Prunu…	disorder_prediction; DNA binding; FAMILY NOT NAMED; NAC; NAC-dom; NAC domain; NAC DOMAIN-CONTAINING PROTEIN 14; NAM; regulation of transcription, DNA-templated	23.7691	2.33839	0.468963	4.98629	6.15489e-07	0.000586297	3750.XP_008376246.1	28I7T@1|root,2QQI4@2759|Eukaryota,37NI7@33090|Viridiplantae,3GEMY@35493|Streptophyta	(NAC) domain-containing protein	-	-	NAM
drMalDome.O3.M9.v2.0.00026847	MD09G1230900	Chr09	Chr09:28593717..28595794	AT3G14250.1 | Symbols: | RING/U-box superfamily protein | chr3:4745963-4746958 REVERSE LENGTH=303; ATP-dependent RNA helicase DEAH12, chloroplastic OS=Arabidopsis thaliana GN=At5g10370 PE=3 SV=1; PREDICTED: probable E3 ubiquitin-protein ligase RNF217 [Malus domestica]; tr|M5WT27|M5WT27_PRUPE Uncharacterized protein OS=Prunus persica GN=PRUPE_ppa009570mg PE=3 SV=1	disorder_prediction; E3_UB_ligase_RBR; IBR; IBR_dom; ibrneu5; protein ubiquitination; RBR FAMILY RING FINGER AND IBR DOMAIN-CONTAINING; RING/U-box; SUBFAMILY NOT NAMED; ubiquitin-protein transferase activity; ZF_RING_1; ZF_RING_2; Znf_RING; Znf_RING_CS; Znf_RING/FYVE/PHD	115.739	2.73598	0.276735	9.88665	4.75671e-23	2.37883e-19	3750.XP_008348565.1	KOG1812@1|root,KOG1812@2759|Eukaryota,37QNC@33090|Viridiplantae,3G838@35493|Streptophyta,4JM44@91835|fabids	In Between Ring fingers	GO:0000151,GO:0000209,GO:0003674,GO:0003824,GO:0004842,GO:0005488,GO:0005515,GO:0005575,GO:0005622,GO:0005623,GO:0005737,GO:0005739,GO:0005740,GO:0005829,GO:0006464,GO:0006508,GO:0006511,GO:0006807,GO:0008150,GO:0008152,GO:0009056,GO:0009057,GO:0009893,GO:0009894,GO:0009896,GO:0009987,GO:0010604,GO:0010941,GO:0016020,GO:0016567,GO:0016740,GO:0019222,GO:0019538,GO:0019787,GO:0019899,GO:0019941,GO:…	ko:K11975	IBR,zf-C3HC4,zf-RING_UBOX
drMalDome.O3.M9.v2.0.00026932	MD09G1243600	Chr09	Chr09:31121592..31125489	AT3G62800.3 | Symbols: | double-stranded-RNA-binding protein 4 | chr3:23225749-23227163 REVERSE LENGTH=329; Double-stranded RNA-binding protein 4 OS=Arabidopsis thaliana GN=DBR4 PE=1 SV=1; PREDICTED: double-stranded RNA-binding protein 4-like isoform X4 [Malus domestica]; tr|M5VZU1|M5VZU1_PRUPE Uncharacterized protein OS=Prunus persica GN=PRUPE_ppa021309mg PE=4 SV=1	disorder_prediction; DRBM_3; DS_RBD; dsRBD_dom; dsrm; DSRM; dsRNA-binding domain-like; EUKARYOTE SPECIFIC DSRNA BINDING PROTEIN; SUBFAMILY NOT NAMED	23.9753	2.35212	0.458591	5.12901	2.91264e-07	0.000306655	3750.XP_008381590.1	28KUZ@1|root,2QTBA@2759|Eukaryota,37QQ7@33090|Viridiplantae,3GF0Y@35493|Streptophyta,4JI4X@91835|fabids	Double-stranded RNA-binding protein	GO:0002252,GO:0002376,GO:0003674,GO:0003676,GO:0003723,GO:0003725,GO:0005488,GO:0005575,GO:0005622,GO:0005623,GO:0005634,GO:0006139,GO:0006325,GO:0006342,GO:0006355,GO:0006396,GO:0006725,GO:0006807,GO:0006950,GO:0006952,GO:0006955,GO:0006996,GO:0008150,GO:0008152,GO:0009605,GO:0009607,GO:0009615,GO:0009616,GO:0009889,GO:0009890,GO:0009892,GO:0009987,GO:0010033,GO:0010267,GO:0010467,GO:0010468,GO:…	-	dsrm
drMalDome.O3.M9.v2.0.00007558	MD10G1058000	Chr10	Chr10:7854425..7857482	AT1G58290.1 | Symbols: HEMA1 | Glutamyl-tRNA reductase family protein | chr1:21624028-21626051 REVERSE LENGTH=543; Glutamyl-tRNA reductase 1, chloroplastic OS=Cucumis sativus GN=HEMA1 PE=2 SV=1; PREDICTED: glutamyl-tRNA reductase 1, chloroplastic-like [Malus domestica]; tr|M5VIU4|M5VIU4_PRUPE Glutamyl-tRNA reductase OS=Prunus persica GN=PRUPE_ppa003952mg PE=3 SV=1	4pyrrol_synth_GluRdtase; 4pyrrol_synth_GluRdtase_dimer; 4pyrrol_synth_GluRdtase_N; Coil; disorder_prediction; FAMILY NOT NAMED; GluRdtase_CS; GLUTAMYL-TRNA REDUCTASE 1, CHLOROPLASTIC-RELATED; glutamyl-tRNA reductase activity; Glutamyl tRNA-reductase catalytic, N-terminal domain; Glutamyl tRNA-reductase dimerization domain; GLUTR; GlutR_dimer; GlutR_N; Glu_tRNA_reductase; NAD_bind_Glutamyl_tRNA_re…	2.70818	5.08481	1.1581	4.39063	1.13021e-05	0.00904349	3750.XP_008382242.1	COG0373@1|root,2QQ1H@2759|Eukaryota,37ZE8@33090|Viridiplantae,3GNRT@35493|Streptophyta,4JTHG@91835|fabids	Belongs to the glutamyl-tRNA reductase family	-	ko:K02492	GlutR_N,GlutR_dimer,Shikimate_DH
drMalDome.O3.M9.v2.0.00015185	MD11G1305400	Chr11	Chr11:42028175..42033203	AT1G02890.1 | Symbols: | AAA-type ATPase family protein | chr1:645372-651797 REVERSE LENGTH=1246; PREDICTED: probable 26S protease subunit YTA6 [Malus domestica]; Protein MSP1 OS=Saccharomyces cerevisiae (strain ATCC 204508 / S288c) GN=MSP1 PE=1 SV=2; tr|B9SAN5|B9SAN5_RICCO ATP binding protein, putative OS=Ricinus communis GN=RCOM_1177280 PE=4 SV=1	AAA; AAA_5; AAA+_ATPase; AAA ATPASE; AAA-TYPE ATPASE FAMILY PROTEIN; ATPase_AAA_core; ATPase_AAA_CS; ATP binding; disorder_prediction; P-loop containing nucleoside triphosphate hydrolases; P-loop_NTPase	17.0812	3.32334	0.558159	5.95411	2.6149e-09	4.02373e-06	3750.XP_008366581.1	COG0464@1|root,KOG0737@2759|Eukaryota,37IUV@33090|Viridiplantae,3G8DY@35493|Streptophyta,4JK3P@91835|fabids	Holliday junction DNA helicase ruvB N-terminus	GO:0002090,GO:0002092,GO:0003008,GO:0003674,GO:0003824,GO:0005575,GO:0005622,GO:0005623,GO:0005634,GO:0005886,GO:0007610,GO:0007611,GO:0007612,GO:0007613,GO:0008150,GO:0009893,GO:0010604,GO:0010646,GO:0010648,GO:0016020,GO:0016462,GO:0016787,GO:0016817,GO:0016818,GO:0016887,GO:0017111,GO:0019222,GO:0023051,GO:0023057,GO:0030100,GO:0031323,GO:0031325,GO:0032501,GO:0032879,GO:0043226,GO:0043227,GO:…	-	AAA,FHA
drMalDome.O3.M9.v2.0.00030960	MD12G1167300	Chr12	Chr12:24763604..24765476	AT3G08910.1 | Symbols: | DNAJ heat shock family protein | chr3:2710402-2711811 REVERSE LENGTH=323; DnaJ homolog subfamily B member 1 OS=Bos taurus GN=DNAJB1 PE=2 SV=3; PREDICTED: dnaJ homolog subfamily B member 1-like [Malus domestica]; tr|M5WIV4|M5WIV4_PRUPE Uncharacterized protein OS=Prunus persica GN=PRUPE_ppa008584mg PE=4 SV=1	disorder_prediction; DnaJ_C; DnaJ_domain; DNAJ HEAT SHOCK PROTEIN-RELATED; DNAJ HOMOLOG SUBFAMILY C MEMBER; HSP40/DnaJ_pept-bd; HSP40/DnaJ peptide-binding domain; protein folding; unfolded protein binding	371.553	3.53651	0.204695	17.277	7.01078e-67	1.40244e-62	3750.XP_008390692.1	COG0484@1|root,KOG0714@2759|Eukaryota,37KKV@33090|Viridiplantae,3GAHE@35493|Streptophyta,4JSX4@91835|fabids	DnaJ homolog subfamily B member	GO:0000226,GO:0001578,GO:0005575,GO:0005622,GO:0005623,GO:0005737,GO:0005856,GO:0005929,GO:0005930,GO:0006996,GO:0007010,GO:0007017,GO:0008150,GO:0009987,GO:0016043,GO:0022607,GO:0030030,GO:0030031,GO:0031514,GO:0032838,GO:0035082,GO:0036126,GO:0042995,GO:0043226,GO:0043228,GO:0043229,GO:0043232,GO:0044085,GO:0044422,GO:0044424,GO:0044430,GO:0044441,GO:0044444,GO:0044446,GO:0044463,GO:0044464,GO:…	ko:K09510	DnaJ,DnaJ_C
drMalDome.O3.M9.v2.0.00031673	MD12G1245800	Chr12	Chr12:31611294..31611666	AT2G26560.1 | Symbols: PLP2, PLA IIA, PLA2A | phospholipase A 2A | chr2:11293912-11295708 REVERSE LENGTH=407; Patatin-like protein 2 OS=Oryza sativa subsp. japonica GN=PLP2 PE=3 SV=1; PREDICTED: patatin-like protein 2 [Malus domestica]; tr|A0A1S4CYT6|A0A1S4CYT6_TOBAC Patatin OS=Nicotiana tabacum GN=LOC107823969 PE=3 SV=1	Acyl_Trfase/lysoPLipase; FabD/lysophospholipase-like; FAMILY NOT NAMED; lipid metabolic process; metabolic process; PNPLA; PNPLA_dom; SUBFAMILY NOT NAMED	38.8916	6.8633	0.596824	11.4997	1.32359e-30	1.32386e-26	3750.XP_008389015.1	COG3621@1|root,KOG0513@2759|Eukaryota,37MPP@33090|Viridiplantae,3G8BE@35493|Streptophyta,4JD0P@91835|fabids	Lipolytic acyl hydrolase (LAH)	-	-	Patatin
drMalDome.O3.M9.v2.0.00031741	MD12G1253600	Chr12	Chr12:32231232..32232845	AT2G38430.1 | Symbols: | unknown protein; BEST Arabidopsis thaliana protein match is: unknown protein (TAIR:AT3G54310.1); Has 35333 Blast hits to 34131 proteins in 2444 species: Archae - 798; Bacteria - 22429; Metazoa - 974; Fungi - 991; Plants - 531; Viruses - 0; Other Eukaryotes - 9610 (source: NCBI BLink). | chr2:16092950-16094810 REVERSE LENGTH=393; PREDICTED: uncharacterized protein LOC10341…	FAMILY NOT NAMED	28.1929	3.7087	0.422975	8.76814	1.81635e-18	5.1906e-15	3750.XP_008350792.1	28NAG@1|root,2QUVX@2759|Eukaryota,37MWU@33090|Viridiplantae,3GFRU@35493|Streptophyta,4JEGU@91835|fabids	Encoded by	-	-	-
drMalDome.O3.M9.v2.0.00031746	MD12G1254300	Chr12	Chr12:32271325..32274408	AT2G38430.1 | Symbols: | unknown protein; BEST Arabidopsis thaliana protein match is: unknown protein (TAIR:AT3G54310.1); Has 35333 Blast hits to 34131 proteins in 2444 species: Archae - 798; Bacteria - 22429; Metazoa - 974; Fungi - 991; Plants - 531; Viruses - 0; Other Eukaryotes - 9610 (source: NCBI BLink). | chr2:16092950-16094810 REVERSE LENGTH=393; PREDICTED: uncharacterized protein LOC10345…	FAMILY NOT NAMED	22.3117	1.83318	0.415485	4.41215	1.02347e-05	0.00890152	3750.XP_008388758.1	28NAG@1|root,2QUVX@2759|Eukaryota,37MWU@33090|Viridiplantae,3GFRU@35493|Streptophyta,4JEGU@91835|fabids	Encoded by	-	-	-
drMalDome.O3.M9.v2.0.00031747	MD12G1254400	Chr12	Chr12:32279769..32283580	AT2G38430.1 | Symbols: | unknown protein; BEST Arabidopsis thaliana protein match is: unknown protein (TAIR:AT3G54310.1); Has 35333 Blast hits to 34131 proteins in 2444 species: Archae - 798; Bacteria - 22429; Metazoa - 974; Fungi - 991; Plants - 531; Viruses - 0; Other Eukaryotes - 9610 (source: NCBI BLink). | chr2:16092950-16094810 REVERSE LENGTH=393; PREDICTED: uncharacterized protein LOC10345…	Coil; FAMILY NOT NAMED	33.6763	1.9103	0.342802	5.57259	2.50976e-08	3.13783e-05	3750.XP_008350650.1	28NAG@1|root,2QUVX@2759|Eukaryota,37MWU@33090|Viridiplantae,3GFRU@35493|Streptophyta,4JEGU@91835|fabids	Encoded by	-	-	-
drMalDome.O3.M9.v2.0.00031748	MD12G1254500	Chr12	Chr12:32290771..32294329	AT2G38430.1 | Symbols: | unknown protein; BEST Arabidopsis thaliana protein match is: unknown protein (TAIR:AT3G54310.1); Has 35333 Blast hits to 34131 proteins in 2444 species: Archae - 798; Bacteria - 22429; Metazoa - 974; Fungi - 991; Plants - 531; Viruses - 0; Other Eukaryotes - 9610 (source: NCBI BLink). | chr2:16092950-16094810 REVERSE LENGTH=393; PREDICTED: uncharacterized protein LOC10341…	Coil; FAMILY NOT NAMED; Retrotran_gag_2; Retrotran_gag_3; UBN2_3	14.2283	4.52893	0.55262	8.19537	2.49831e-16	6.24703e-13	3750.XP_008350651.1	COG2801@1|root,KOG0017@2759|Eukaryota,38A7P@33090|Viridiplantae,3GY0M@35493|Streptophyta,4JW6U@91835|fabids	transposition, RNA-mediated	-	-	-
drMalDome.O3.M9.v2.0.00031749	MD12G1254700	Chr12	Chr12:32308186..32311620	AT2G38430.1 | Symbols: | unknown protein; BEST Arabidopsis thaliana protein match is: unknown protein (TAIR:AT3G54310.1); Has 35333 Blast hits to 34131 proteins in 2444 species: Archae - 798; Bacteria - 22429; Metazoa - 974; Fungi - 991; Plants - 531; Viruses - 0; Other Eukaryotes - 9610 (source: NCBI BLink). | chr2:16092950-16094810 REVERSE LENGTH=393; PREDICTED: uncharacterized protein LOC10396…	Coil; disorder_prediction; FAMILY NOT NAMED; Retrotran_gag_2; Retrotran_gag_3; UBN2_3	11.0003	5.54726	0.740113	7.49516	6.62171e-14	1.32461e-10	3750.XP_008388770.1	28NAG@1|root,2QUVX@2759|Eukaryota,37MWU@33090|Viridiplantae,3GFRU@35493|Streptophyta,4JEGU@91835|fabids	Encoded by	-	-	-
drMalDome.O3.M9.v2.0.00028115	MD13G1092800	Chr12	Chr12:32314428..32317579	AT2G38430.1 | Symbols: | unknown protein; BEST Arabidopsis thaliana protein match is: unknown protein (TAIR:AT3G54310.1); Has 35333 Blast hits to 34131 proteins in 2444 species: Archae - 798; Bacteria - 22429; Metazoa - 974; Fungi - 991; Plants - 531; Viruses - 0; Other Eukaryotes - 9610 (source: NCBI BLink). | chr2:16092950-16094810 REVERSE LENGTH=393; PREDICTED: uncharacterized protein LOC10345…	Coil; disorder_prediction; FAMILY NOT NAMED; Retrotran_gag_3; UBN2_3	33.6408	1.85972	0.351462	5.29139	1.21388e-07	0.000134903	3750.XP_008389655.1	28PZN@1|root,2QWND@2759|Eukaryota,37R29@33090|Viridiplantae,3GE2I@35493|Streptophyta,4JRTI@91835|fabids	poly ADP-ribose polymerase	-	-	PARP,RST
drMalDome.O3.M9.v2.0.00034561	MD14G1082600	Chr13	Chr13:6549792..6551985	AT1G23550.1 | Symbols: SRO2 | similar to RCD one 2 | chr1:8350912-8352232 FORWARD LENGTH=323; PREDICTED: probable inactive poly [ADP-ribose] polymerase SRO2 [Malus domestica]; Probable inactive poly [ADP-ribose] polymerase SRO2 OS=Arabidopsis thaliana GN=SRO2 PE=1 SV=1; tr|A0A067K466|A0A067K466_JATCU Uncharacterized protein OS=Jatropha curcas GN=JCGZ_17747 PE=4 SV=1	ADP-ribosylation; FAMILY NOT NAMED; INACTIVE POLY [ADP-RIBOSE] POLYMERASE SRO2-RELATED; NAD+ ADP-ribosyltransferase activity; PARP_CATALYTIC; Poly(ADP-ribose)pol_cat_dom; RST	16.8187	3.15158	0.494573	6.37232	1.86195e-10	3.10388e-07	3750.XP_008392375.1	COG0571@1|root,KOG0701@2759|Eukaryota,37JM0@33090|Viridiplantae,3G9E9@35493|Streptophyta,4JEJS@91835|fabids	Belongs to the helicase family. Dicer subfamily	GO:0002252,GO:0002376,GO:0003674,GO:0003676,GO:0003723,GO:0003824,GO:0004518,GO:0004519,GO:0004521,GO:0004525,GO:0004540,GO:0005488,GO:0005575,GO:0005622,GO:0005623,GO:0005634,GO:0005737,GO:0006139,GO:0006259,GO:0006396,GO:0006725,GO:0006807,GO:0006950,GO:0006952,GO:0006955,GO:0008150,GO:0008152,GO:0009605,GO:0009607,GO:0009615,GO:0009616,GO:0009892,GO:0009987,GO:0010033,GO:0010216,GO:0010267,GO:…	ko:K11592	DEAD,Dicer_dimer,Helicase_C,PAZ,ResIII,Ribonuclease_3,dsrm
drMalDome.O3.M9.v2.0.00020390	MD16G1017500	Chr16	Chr16:1286375..1289303	AT1G14790.1 | Symbols: RDR1, ATRDRP1 | RNA-dependent RNA polymerase 1 | chr1:5094317-5097817 REVERSE LENGTH=1107; PREDICTED: probable RNA-dependent RNA polymerase 1 [Malus domestica]; RNA-dependent RNA polymerase 1 OS=Arabidopsis thaliana GN=RDR1 PE=2 SV=1; tr|M5Y326|M5Y326_PRUPE RNA-dependent RNA polymerase OS=Prunus persica GN=PRUPE_ppa021500mg PE=3 SV=1	RdRP; RNA-DEPENDENT RNA POLYMERASE; RNA-dep_RNA_pol_euk-typ; RNA-directed 5'-3' RNA polymerase activity; RRF-3; RRM_SF	27.1456	4.86957	0.527427	9.2327	2.639e-20	8.79842e-17	3750.XP_008381759.1	KOG0988@1|root,KOG0988@2759|Eukaryota,37MAM@33090|Viridiplantae,3G8RS@35493|Streptophyta,4JE4K@91835|fabids	Probably involved in the RNA silencing pathway and required for the generation of small interfering RNAs (siRNAs)	GO:0001101,GO:0006139,GO:0006396,GO:0006725,GO:0006807,GO:0008150,GO:0008152,GO:0009058,GO:0009605,GO:0009607,GO:0009615,GO:0009719,GO:0009725,GO:0009751,GO:0009892,GO:0009987,GO:0010025,GO:0010033,GO:0010166,GO:0010467,GO:0010468,GO:0010605,GO:0010608,GO:0010629,GO:0014070,GO:0016070,GO:0016246,GO:0016441,GO:0016458,GO:0019222,GO:0030422,GO:0031047,GO:0031050,GO:0034641,GO:0035194,GO:0040029,GO:…	ko:K11699	RdRP
drMalDome.O3.M9.v2.0.00020389	MD16G1017600	Chr16	Chr16:1292241..1296178	AT1G14790.1 | Symbols: RDR1, ATRDRP1 | RNA-dependent RNA polymerase 1 | chr1:5094317-5097817 REVERSE LENGTH=1107; PREDICTED: probable RNA-dependent RNA polymerase 1 [Malus domestica] &gt;gi|1039831079|ref|XP_017190342.1| PREDICTED: probable RNA-dependent RNA polymerase 1 [Malus domestica]; RNA-dependent RNA polymerase 1 OS=Arabidopsis thaliana GN=RDR1 PE=2 SV=1; tr|M5Y326|M5Y326_PRUPE RNA-depende…	nucleic acid binding; RdRP; RNA-binding domain, RBD; RNA-DEPENDENT RNA POLYMERASE; RNA-dep_RNA_pol_euk-typ; RNA-directed 5'-3' RNA polymerase activity; RRF-3; RRM; RRM_dom; RRM_SF	5.26133	4.16984	0.96903	4.30311	1.68417e-05	0.0124778	3750.XP_008381759.1	KOG0988@1|root,KOG0988@2759|Eukaryota,37MAM@33090|Viridiplantae,3G8RS@35493|Streptophyta,4JE4K@91835|fabids	Probably involved in the RNA silencing pathway and required for the generation of small interfering RNAs (siRNAs)	GO:0001101,GO:0006139,GO:0006396,GO:0006725,GO:0006807,GO:0008150,GO:0008152,GO:0009058,GO:0009605,GO:0009607,GO:0009615,GO:0009719,GO:0009725,GO:0009751,GO:0009892,GO:0009987,GO:0010025,GO:0010033,GO:0010166,GO:0010467,GO:0010468,GO:0010605,GO:0010608,GO:0010629,GO:0014070,GO:0016070,GO:0016246,GO:0016441,GO:0016458,GO:0019222,GO:0030422,GO:0031047,GO:0031050,GO:0034641,GO:0035194,GO:0040029,GO:…	ko:K11699	RdRP
