# Supplementary material for: Haplotype‐phased ‘Ottawa 3’ genome unravels differential reaction of apple rootstock roots to mixed viral infection
Source: Plant J. 2026 Apr 15;126(1):e70849. doi: 10.1111/tpj.70849 (PMC13082862; doi:10.1111/tpj.70849)
Supplement: Supplementary file 3 — Table S2. Gene‐specific primers and probes designed for validation of RNA‐Seq results using RT‐qPCR. [file TPJ-126-0-s006.xlsx]

## Sheet: Sheet1
Gene	Ortholog	Annotation	Genome sequence	Primers and probes
				Primer F				Probe				Primer R
				Sequence	Length	TM	GC	Sequence	Length	TM	GC	Sequence	Length	TM	GC
Robin00035518	MD12G1254700	transposition, RNA-mediated	ATTGCTGCCATTGTTCTCAACAATGTTGGCCCTGCATGTGAAAGCACCGTGGCTTCTGCTCAGGATCGTGATGGGGCCATATCTCACAGTGCTTCAGAGGCCCTTCTGCTCACTGCTGAGCGGAAACAAAGGATGCATACTGTCTTCTCTGCTGATACTAGACCCACTGCTCCCACTGCTGCTCGTGGCCGTCGTCCTGGCACCTTACGCGGTCGTGGCAAAGGCTATAGAGGTATTCGTGTTGTTATGAGTACTCTGTTTTTAATCCTCTTTTTTTCTTCTTTTTTGTTTTGGTTTGGCCTCATTTTCATCTTTGTTATAGGCATAAGTGCTAGTTCAGGAATGCCTCACTTTCCACCACACAAGTGGCACTCGAAGGAATCGGAGAGGCCATTGCCG…	TGTGGATTGGACTGGAAGAATAG	23	62	43.5	ATAGATGGTGCGCTGTTGCTTTGC	24	68	40	GATTGACAGAAGGCGGAAATTG	22	62	45.5
Robin00045630	MD01G1093700	(NAC) domain-containing protein	ATGTGGTAAGTGTAACATTACTCTGACAAATTTTATGACTTTGGTCAGATTCCAAAATTAAAAGTATTCTAAAAGCTAAACTTCCAAGCCACTTAGTACTACGATTTAGTGATTTTCTCATCACTTGTAAGTGAGATGTTTTAGATTTAATTCTCGCAAAAGACGAATTTGAACTATATTATTGCTAGCCCATTGTGAGGTTAAACTTACTCCTTAACGTCGTTTGTTGAAAAAAAAAAAGGCTAAACTTTCAATAGCGGTTGTCTCCCAGTAAAGGGTAAAGCTAAAAGAATACCCTTCCAAGAGAGGTTGATCAAAGGGACAAATTATATAAAAACTAAAAATTATCAAAAAACGCGTGGCAAGTCAGCAGACTTGTTTGGGAAGTGCAGGACTTGA…	AGGTATGTCCTCCACGAGAA	20	62	50	TCCACCTCAGCCAGAAGACTACACA	25	68	52	CCCACCGTCAGGTTCATTAG	20	62	55
M900030960	MD12G1167300	DnaJ homolog subfamily B member	CTTCAGATCAACAGAAAATCCAACGGTTTTCATTGAGCAGAGAGAAAACTGAGAGAGAGAGAGAGAGAGAGCAATGTCAGTCGATTACTACAAGCTTCTTCAAGTTCCACGAAACCCCAGAGACGACGACTTGAGGAAAGCCGCCGAGGCCAAGCTCAATCTAATCAACGATGCCTACGAGGTATGTGATCATTCGGATTTGAGATTTCTTTTTCCTAGTAAGCGATATTCTAGACTATTCTAATTTATTGACGGTGTAGATGGTCTTTGTTGATGCTGTTTCTAATAAAAACACTTATGTTCATAAACGTTTTTCAATGTAAAGATGGTCTCGTCTGAAACTATTTATGTAGAAAACAGTTTTATTTGAAGTGCTTTTATTAGAAGTGATTTTGGTAA…	CGGCGATTGAGAGGACATTAC	21	62	52.4	ACTTTGGAGGAACTGTATAAGGGCGC	26	68	50	CTTACCCACTAGCACCAAGAAC	22	62	50
M900026847	MD09G1230900	In Between Zing fingers	ATGGCACAAGTGAACGCAACCGCGTCTGGTGATCTTAATCTGAATGTAGATGATTTCTACTTTTCCGCACTCTTTGATGATGAAACTTATGACGAGTCTGAGCCAGTTTCAGATTCCAAGTATGCACAAGAGTTGCAGTTCCAAGAGGCTCTAATGTCCTCTTCTGCAATCACCTCCCAATCGACGCACAATGACGGTTCCTCTTCCGTTTCATCATCGGCAACAATCCAAGCAACCCAAGCAATCCAATCCCATCCAATCCATGAAATCCTATTACCAATTCAGGACACGCTTGAGTCCGGCGAATCGTCGTCATCACAACCATCAACACAAACCCTTTGTGGGATTTGTGTTGAGATGAAAGAGGCTGACGAGATGTTTCGAAATGAGGGCTGCGTT…	CCTTTGTGGGATTTGTGTTGAG	22	62	45.5	CTGCGTTCACTCCTTCTGCTCTGATT	26	68	50	GATGCGACATGCTTGGTTATG	21	62	47.6
M900031673	MD12G1245800	Lipolytic acyl hydrolase (LAH)	ATGGCAACTGCTGGTGAGTTTTGTTAGCTACATTATTATAGTTCAGAGAAGCGATTTCCGCACATCTCTGTTATCTCTCTGCACGCCTTGTTTATCTAGGAGCGGAAAGAAACAGGGCCGTGCAAATGGGGAAAAAGATTGTATAAATCACTTTTCTTTTTTAATTGTTGTTACTAATAATATTTCAGAAGTGAATCTGATTACATTGCTTCCATGGTGATCTTGATCAGATGGTCGGAAGTTTACCACTATCCTTAGCATTGATGGAGGAGGAGTGAGAGGCATCATTCCGGCAACCATGCTCGCCTTTCTCGAGTCCGAACTCCAAGTTAGCGTGTCTGCTTCCGCCAGACTTTTTTTCGTTTCTTCGGAACCTTGAATTTGTTCATCATTCTTACC…	TGGTCGGAAGTTTACCACTATC	22	62	45.5	ATTGATGGAGGAGGAGTGAGAGGCA	25	68	52	GGAAGCAGACACGCTAACT	19	62	52.6
Robin00040923	MD14G1082800	Belongs to the helicase family. Dicer subfamily	ATATGAACGGACCCATAAAGCAGTGTCTGATTCTGTCCCACCCAAAAGAACTTTAGTGGGCGGTTCTCTCTTTTTTTCATCATTGACTTGAGTCGATACGAACTTACAGAGGAAGTTGCTTCCTCACCAAGTTTTTAAACATGACTACATATTACTCATCATCATCCGAAGAATCCGATCCAGTGTCTTTTGAAATTCCAAAGTAATCCAGTTAGGCTTTTGCAGCTTCAAGCTCCATCAGTTGTTTTTAAAGACAAACTTGTCTGTTACTCTCTTACATTTACAGACACACTTCTTTGTTACTCTTACATTTACCTACACTTCTCCAGTTCTCTGTGCTTCCTACTTTCACTCTTACGCGCTGCGCGGATCGGTTTCTGTGAGTTCCCCACTTTCTGT…	GGACGTAGTTGAGGCACTAATC	22	62	50	ATGGCATCTAGTTCACCACCTGTGC	25	68	52	CACCTCTATACCAACCCAGTTC	22	62	50
Robin00031150	MD09G1065700	Transcription initiation factor	ATGGAATTTGAGTTCTGTGTGGATTGCAAGGAATCCAGAGAAGTTGTGATCGACCACCAGTCGGGTGACACAGTCTGCACCGACTGTGGTTTGGTTCTTGGAGACCACTGCGTCGATGTCACCCCCAAGCGGCGAAAGTTTCATGATCAGAACCCCGGGGAAGACCGAAGTCGCGTGGGCGCTTCCTTGGATCCTTTGCTGGACAATGGTGTTCTTACCACTTGTAACTCCAAAGAAAGGAAGCAAAACAAGAAGGAGGATAATGTCGATGGCATTGCTCCACCTAGTAACCAGTTGAACAACGCAGTGTCAAACCCCCAAAAGTCTCTCGCAAAAGCTACCAAATACCTCGAATCCATGGCTTGTTGGCTAGACAAACATGGCCTTCCCGATGAGGTT…	GGCATTGCTCCACCTAGTAA	20	62	50	CAGTTGAACAACGCAGTGTCAAACCC	26	68	50	AGCCATGGATTCGAGGTATTT	21	62	42.9
Robin00015254	MD11G1125800	E3 ubiquitin-protein ligase	GAATTTTGCTAGCAAAGGGGCTGTAGACTCTTCAGTTTCGCGTTCCCAATGCCTCCTGTTTCCCTTGGTCTCTACCTTCTTTAACACGTCACCAATCCTTCCTTTTTCCCTTCCTTCGCCTGTCACTGCACTCCACCAAAAAAAAAAAAAAAAAACACTTTTCCTCTCCACCGCCCGATCATGGACGTTCGTACGAACGGAGACGACCTCGACACCATTCTCTCCGAGCAGCGCAGAGAGCTCATGACGGCCAAAACCCTGGACTCCGACCTCGAAATGGCCTTCAAACTCCAAATGCAGGAAGCCATGACCGCCTCTCTAGCCGTTAAACCCTCGTCGGCTTCGGCTTCGGCTTCGGCTTCGAGTTCGCACAACCTTCTGCCTCCGTCGCCGCCCGAC…	GCAACATGTAACTGCCCAATC	21	62	47.6	TCATACGTGAACAGCCAAGACAGGC	25	68	52	CCGTGGCTGTTCACGTATAA	20	62	50
Robin00017186	MD16G1017500	Probably involved in the RNA silencing pathway and required for the generation of small interfering RNAs (siRNAs)	ATGGGGTCAAATATTGTTTCTCTGATGGAATTGGGAAGATATCTGCTGACTTTGCTGAAAGGGTGGCAAGAAAGTGTGGAAGAAGTTCTACTCCATCAGCATTTCAAATTCGTATAGGTGGCTACAAAGGTGTCGTGGCAGTTGATCCAAAATTGTCAAAGAAATTGGCACTGAGGGAGAGCATGTGCAAGTACCAATCCAACAACACAGCACTCGACGTTCTCAAATGGAGCACGTACCAGCCTTGTTTCCTCAATCGTCAACTCATCACCCTTTTGTCCACCCTTGGAGTCCCGGATCATGTCTTTCAGAGGAAGCAAAGACAGGCTTTGAATCAACTGGAAGGCGTTTTAACTGATCCCTCAAGAGCAAAAGCAGCACTCGGAACAATATTTCAAG…	GCGGACGAGAACAAGGATATT	21	62	47.6	TGGGATGTCTGGATGAAACGGGAAC	25	68	52	GGTGAGAGCATTGCACAAATAC	22	62	45.5
Robin00028694	MD13G1092800	poly ADP-ribose polymerase	TATACACGGCGGCACGGCAACTCCGCCATAAATCAAAACTCTAAATCGCCACAAATCTCCTATAAATATCTCCAAGATTTAATCTTCCCTGATCTATTTGGTCCCGGATTCTGAGATCTTGAACCGTTTCTTGCTTCTTTGATATATGAATTTTTTTTGAAAATTTTTGTATACAGAGTTGTTTGTAGTTATTTGTCTTTCGATTTGTCTTTCGATTTCTCGCTGATCCGATCGCTTAATTCGTAAGTTTGTAGGAGCGATGTCGACGGATCAGTTTGAATTCGAAGACCAAATCTCGATGACTATTGATAATGACGAAGAAATTTTGGATTCCGGGTCCGATTGCGGCGATTCGAACGCCGCCGTATCGGATCGGTTTGGTGTTTTCACCCGGAGCGG…	TCGGCTGTGGATGAAAGTG	19	62	52.6	TCTTGCTGTGCCGTGTGATATTGGG	25	69	52	GCTCGGTTGAGATTGCTTAGA	21	62	47.6
Reference	MD12G1099900	UBIQUITIN-CONJUGATING ENZYME E2 (UBC)	TTTCAATCATTCCAAGTACAATCTCGCTCTCTCTCTCTCTCTCTTTAAGTCTCTCTCTAAGCCCTCTATCGTCGCCTTGAAGGACAACAATTGACTGAGCTTATAGGCGAATTCTCATCTGGGTCGGGTAAATTTCTTTCTTTGGTTTCGGTTTTTGCCTTCAATCTGTCTTCCTGGACGGCCATTTTGGTCAATTTGATGCTTCTTGGCTGTCTGGTGTTCTTTTTCTGAGTTCGATTATCGACTTGTGTGGTTCTGATTTTGTTTCTTGAGTAAACAATTACCAATCTGTAATTTGTATCCTGCAAAATGGGGAAAATTGGTATTTTTGGGCATCAGGGTTTTGGTACCTGACCTTTCTTGTTTGATCTAATTTGGGTTTTCTCGTTTGAGGTGCTT…	CTGCTTTGCTGGTGATCTCT	20	62	50	AGAGGAAATGGTCAGGATCAGGCAC	25	68	52	ACCTACTCCCGTCTCCATT	19	62	52.6
