# Supplementary material for: Haplotype‐phased ‘Ottawa 3’ genome unravels differential reaction of apple rootstock roots to mixed viral infection
Source: Plant J. 2026 Apr 15;126(1):e70849. doi: 10.1111/tpj.70849 (PMC13082862; doi:10.1111/tpj.70849)
Supplement: Supplementary file 4 — Table S3. Standard least square mean analysis of root length and root disease index of G.890 and G.935 rootstocks 3 months after graft inoculation using clean and virus‐infected budwood. [file TPJ-126-0-s004.xlsx]

## Sheet: Sheet1
Measurement	Effect		LS Means	Std Error
Root length (cm)	Genotype	G.890	54.3095	2.84054
		G.935	45.125	2.75739
	Virus	N	55.2679	2.64245
		Y	44.1667	2.94777
	Genotype*Virus	G.890,N	55.2857	3.85954
		G.890,Y	53.3333	4.16878
		G.935,N	55.25	3.61027
		G.935,Y	35	4.16878
Health rating	Genotype	G.890	3.72619	0.435876
		G.935	4.60417	0.423116
	Virus	N	4.08036	0.405478
		Y	4.25	0.45233
	Genotype*Virus	G.890,N	4.28571	0.592239
		G.890,Y	3.16667	0.639691
		G.935,N	3.875	0.553989
		G.935,Y	5.33333	0.639691
Tukey HSD All Pairwise comparisons for Root length
Level	Letters	LS Means	Std Error	Lower 95%	Upper 95%
G.890, N	A	55.2857	3.85954	47.3017	63.2698
G.935, N	A	55.25	3.61027	47.7816	62.7184
G.890, Y	A	53.3333	4.16878	44.7096	61.9571
G.935, Y	B	35	4.16878	26.3762	43.6238
