# Supplementary material for: Haplotype‐phased ‘Ottawa 3’ genome unravels differential reaction of apple rootstock roots to mixed viral infection
Source: Plant J. 2026 Apr 15;126(1):e70849. doi: 10.1111/tpj.70849 (PMC13082862; doi:10.1111/tpj.70849)
Supplement: Supplementary file 5 — Table S4. Genome assembly statistics for ‘Ottawa 3’ and its two phased haplotypes ‘Robin’ and ‘M.9’. Table S5. Genome annotation statistics for ‘Ottawa 3’ and its two phased haplotypes ‘Robin’ and ‘M.9’. [file TPJ-126-0-s005.xlsx]

## Sheet: Table S4
Table S4 Genome assembly statistics for 'Ottawa 3' and its two phased haplotypes 'Robin' and 'M.9'
	Initial Assembly	Initial Assembly	Chromosome-only	Chromosome-only	Chromosome-only
Haplotype	Hap 1 - Robin	Hap 2 - M.9	Hap 1 - Robin	Hap 2 - M9	Diploid Ottawa 3
Contig Number	431	186	17	17	34
Length	654424054	654550692	643328358	648854771	1292183129
Contigs >1 Mb	19	26	17	17	34
N50	31051634	32307278	38029478	37433329	37934041
BUSCO1 Complete			0.984	0.986	0.989
BUSCO1 Complete Single Copy			0.583	0.586	0.016
BUSCO1 Complete Duplicate			0.401	0.4	0.973
BUSCO1 Fragemented			0.005	0.007	0.004
BUSCO1 Missing			0.011	0.007	0.007
Telomeres Found			26 (12F2, 14R3)	23 (11F, 12R)	49
1BUSCO v5.8.0 using the Embroyphyta OBD10. 2Forward. 3Reverse.

## Sheet: Table S5
Table S5 Genome annotation statistics for 'Ottawa 3' and its two phased haplotypes
Assembly	Hap 1 - Robin	Hap 2 - M9
Intergenic
LTR - Copia	0.1106	0.1135
LTR - Ty3	0.1869	0.1836
LTR - Unknown	0.1422	0.1446
TIR-CACTA	0.0169	0.0165
TIR-Mutator	0.0524	0.0517
TIR-PIF Harbinger	0.0254	0.0249
TIR-Tc1 Mariner	0.0008	0.0009
TIR-hAT	0.0271	0.0278
Helitron	0.009	0.0101
Total %	0.5715	0.5735
Total bp	373665867	375078576
LAI	22.72	23.6
Genic
BUSCO1 Complete	0.94	0.9
BUSCO1 Complete Single Copy	0.634	0.631
BUSCO1 Complete Duplicate	0.306	0.268
BUSCO1 Fragmented	0.038	0.063
BUSCO1 Missing	0.022	0.037
Gene Count	51202	41866
Exons/gene	5.1	4.9
1BUSCO v5.8.0 using the Embroyphyta OBD10
