# Supplementary material for: Haplotype‐phased ‘Ottawa 3’ genome unravels differential reaction of apple rootstock roots to mixed viral infection
Source: Plant J. 2026 Apr 15;126(1):e70849. doi: 10.1111/tpj.70849 (PMC13082862; doi:10.1111/tpj.70849)
Supplement: Supplementary file 6 — Table S6. Number of reads of G.890 and G.935 replicates mapped on ‘Ottawa3’ genome. [file TPJ-126-0-s002.xlsx]

## Sheet: G.935
Sample	Tissue	Number of reads per sample	Number of reads mapped
G.935-C_rep1	root	2854382	2006287
G.935-C_rep2	root	5299883	4007129
G.935-C_rep3	root	3884160	2701694
G.935-C_rep4	root	6249018	4884445
G.935-C_rep5	root	4123858	3087628
G.935-C_rep6	root	3905842	2946199
G.935-C_rep7	root	4211527	3141375
G.935-C_rep8	root	3394188	2877810
G.935-C_rep9	root	2740895	1989650
G.935-V_rep1	root	4955656	3405505
G.935-V_rep2	root	2896239	2114300
G.935-V_rep3	root	5886864	4377580
G.935-V_rep4	root	3283220	2454106
G.935-V_rep5	root	3344093	2461067
Total		57029825	42454775
Average		4.07356e+06

## Sheet: G.890
Sample	Tissue	Number of reads per sample	Number of reads mapped
G.890-C_rep1	root	3889482	2734382
G.890-C_rep2	root	3605790	2493727
G.890-C_rep3	root	3067368	2083995
G.890-C_rep4	root	3019541	2124003
G.890-C_rep5	root	4856016	3533142
G.890-C_rep6	root	5206454	3981729
G.890-C_rep7	root	2698066	1769441
G.890-C_rep8	root	3820703	2700020
G.890-C_rep19	root	3947617	3057542
G.890-V_rep1	root	4466829	3166376
G.890-V_rep2	root	3601531	2605660
G.890-V_rep3	root	2900236	2140561
G.890-V_rep4	root	2852330	2108819
G.890-V_rep5	root	2924944	1360800
Total		50856907	35860197
Average		3.63264e+06
