# Supplementary material for: Haplotype‐phased ‘Ottawa 3’ genome unravels differential reaction of apple rootstock roots to mixed viral infection
Source: Plant J. 2026 Apr 15;126(1):e70849. doi: 10.1111/tpj.70849 (PMC13082862; doi:10.1111/tpj.70849)
Supplement: Supplementary file 7 — Table S7. Complete list of GO terms enriched by differentially expressed genes detected in each comparison of clean and virus‐infected G.890 and G.935 rootstocks. [file TPJ-126-0-s001.xlsx]

## Sheet: Go terms - G.935
GO_acc	term_type	Term	queryitem	querytotal	bgitem	bgtotal	pvalue	FDR	entries
GO:0002252	P	immune effector process	8	35	628	39869	6.4e-08	3.4e-06	// MD01G1093200 // MD12G1245800 // MD01G1094400 // MD14G1082600 // MD14G1082800 // MD07G1163200 // MD01G1093900 // MD09G1243600
GO:0002376	P	immune system process	10	35	2445	39869	3.4e-05	0.001	// MD01G1093200 // MD12G1245800 // MD01G1094400 // MD14G1082600 // MD16G1017600 // MD14G1082800 // MD07G1163200 // MD01G1093900 // MD16G1017500 // MD09G1243600
GO:0006351	P	transcription, DNA-templated	12	35	4183	39869	0.00015	0.0028	// MD01G1093200 // MD01G1094000 // MD01G1094400 // MD16G1017600 // MD14G1082600 // MD14G1082800 // MD01G1093500 // MD07G1163200 // MD01G1093900 // MD16G1017500 // MD09G1243600 // MD01G1093700
GO:0006355	P	regulation of transcription, DNA-templated	12	35	3847	39869	6.5e-05	0.0017	// MD01G1093200 // MD01G1094000 // MD01G1094400 // MD16G1017600 // MD14G1082600 // MD14G1082800 // MD01G1093500 // MD07G1163200 // MD01G1093900 // MD16G1017500 // MD09G1243600 // MD01G1093700
GO:0006396	P	RNA processing	9	35	1802	39869	1.9e-05	0.00067	// MD01G1093200 // MD09G1243600 // MD01G1094400 // MD05G1314000 // MD14G1082600 // MD03G1149600 // MD14G1082800 // MD07G1163200 // MD01G1093900
GO:0006952	P	defense response	12	35	4153	39869	0.00014	0.0028	// MD01G1093200 // MD12G1245800 // MD01G1094400 // MD16G1017600 // MD14G1082600 // MD14G1082800 // MD01G1093500 // MD07G1163200 // MD01G1093900 // MD16G1017500 // MD09G1243600 // MD01G1093700
GO:0006955	P	immune response	10	35	2223	39869	1.5e-05	0.00057	// MD01G1093200 // MD12G1245800 // MD01G1094400 // MD14G1082600 // MD16G1017600 // MD14G1082800 // MD07G1163200 // MD01G1093900 // MD16G1017500 // MD09G1243600
GO:0008380	P	RNA splicing	6	35	603	39869	1.4e-05	0.00057	// MD01G1093200 // MD01G1094400 // MD14G1082600 // MD14G1082800 // MD07G1163200 // MD01G1093900
GO:0009605	P	response to external stimulus	11	35	4662	39869	0.0016	0.019	// MD01G1093200 // MD12G1245800 // MD01G1094400 // MD16G1017600 // MD11G1305400 // MD14G1082600 // MD14G1082800 // MD07G1163200 // MD01G1093900 // MD16G1017500 // MD09G1243600
GO:0009607	P	response to biotic stimulus	10	35	3440	39869	0.00056	0.0085	// MD01G1093200 // MD12G1245800 // MD01G1094400 // MD14G1082600 // MD16G1017600 // MD14G1082800 // MD07G1163200 // MD01G1093900 // MD16G1017500 // MD09G1243600
GO:0009615	P	response to virus	10	35	476	39869	9.2e-12	5.5e-09	// MD01G1093200 // MD12G1245800 // MD01G1094400 // MD14G1082600 // MD16G1017600 // MD14G1082800 // MD07G1163200 // MD01G1093900 // MD16G1017500 // MD09G1243600
GO:0009616	P	virus induced gene silencing	7	35	234	39869	1.6e-09	1.4e-07	// MD01G1093200 // MD09G1243600 // MD01G1094400 // MD14G1082600 // MD14G1082800 // MD07G1163200 // MD01G1093900
GO:0009889	P	regulation of biosynthetic process	12	35	4543	39869	0.00032	0.0054	// MD01G1093200 // MD01G1094000 // MD01G1094400 // MD16G1017600 // MD14G1082600 // MD14G1082800 // MD01G1093500 // MD07G1163200 // MD01G1093900 // MD16G1017500 // MD09G1243600 // MD01G1093700
GO:0009892	P	negative regulation of metabolic process	8	35	1368	39869	2e-05	0.00067	// MD09G1243600 // MD14G1082600 // MD05G1314000 // MD16G1017600 // MD01G1093500 // MD14G1082800 // MD16G1017500 // MD01G1093700
GO:0010050	P	vegetative phase change	6	35	148	39869	4.4e-09	2.5e-07	// MD01G1093200 // MD01G1094400 // MD14G1082600 // MD14G1082800 // MD07G1163200 // MD01G1093900
GO:0010467	P	gene expression	14	35	6636	39869	0.00088	0.011	// MD01G1093200 // MD01G1094000 // MD01G1094400 // MD16G1017600 // MD05G1314000 // MD14G1082600 // MD03G1149600 // MD01G1093500 // MD14G1082800 // MD07G1163200 // MD01G1093900 // MD16G1017500 // MD09G1243600 // MD01G1093700
GO:0010468	P	regulation of gene expression	13	35	4255	39869	3.6e-05	0.0011	// MD01G1093200 // MD01G1094000 // MD01G1094400 // MD16G1017600 // MD05G1314000 // MD14G1082600 // MD14G1082800 // MD01G1093500 // MD07G1163200 // MD01G1093900 // MD16G1017500 // MD09G1243600 // MD01G1093700
GO:0010556	P	regulation of macromolecule biosynthetic process	12	35	4178	39869	0.00015	0.0028	// MD01G1093200 // MD01G1094000 // MD01G1094400 // MD16G1017600 // MD14G1082600 // MD14G1082800 // MD01G1093500 // MD07G1163200 // MD01G1093900 // MD16G1017500 // MD09G1243600 // MD01G1093700
GO:0010605	P	negative regulation of macromolecule metabolic process	8	35	1322	39869	1.6e-05	0.00057	// MD09G1243600 // MD14G1082600 // MD05G1314000 // MD16G1017600 // MD01G1093500 // MD14G1082800 // MD16G1017500 // MD01G1093700
GO:0010608	P	posttranscriptional regulation of gene expression	6	35	590	39869	1.2e-05	0.00054	// MD09G1243600 // MD14G1082600 // MD05G1314000 // MD16G1017600 // MD14G1082800 // MD16G1017500
GO:0010629	P	negative regulation of gene expression	8	35	1148	39869	5.7e-06	0.00026	// MD09G1243600 // MD14G1082600 // MD05G1314000 // MD16G1017600 // MD01G1093500 // MD14G1082800 // MD16G1017500 // MD01G1093700
GO:0014070	P	response to organic cyclic compound	9	35	1864	39869	2.5e-05	0.00081	// MD12G1245800 // MD13G1092800 // MD14G1082600 // MD05G1314000 // MD16G1017600 // MD14G1082800 // MD09G1243600 // MD16G1017500 // MD09G1093200
GO:0016032	P	viral process	10	35	506	39869	1.6e-11	5.5e-09	// MD01G1093200 // MD12G1245800 // MD01G1094400 // MD14G1082600 // MD16G1017600 // MD14G1082800 // MD07G1163200 // MD01G1093900 // MD16G1017500 // MD09G1243600
GO:0016070	P	RNA metabolic process	14	35	6350	39869	0.00056	0.0085	// MD01G1093200 // MD01G1094000 // MD01G1094400 // MD16G1017600 // MD05G1314000 // MD14G1082600 // MD03G1149600 // MD01G1093500 // MD14G1082800 // MD07G1163200 // MD01G1093900 // MD16G1017500 // MD09G1243600 // MD01G1093700
GO:0016071	P	mRNA metabolic process	5	35	832	39869	0.00077	0.011	// MD14G1082800 // MD03G1149600 // MD14G1082600 // MD01G1093700 // MD01G1093500
GO:0016441	P	posttranscriptional gene silencing	6	35	438	39869	2.3e-06	0.00011	// MD09G1243600 // MD14G1082600 // MD05G1314000 // MD16G1017600 // MD14G1082800 // MD16G1017500
GO:0016458	P	gene silencing	6	35	840	39869	8.6e-05	0.002	// MD09G1243600 // MD14G1082600 // MD05G1314000 // MD16G1017600 // MD14G1082800 // MD16G1017500
GO:0018130	P	heterocycle biosynthetic process	13	35	5566	39869	0.00055	0.0085	// MD01G1093200 // MD01G1094000 // MD10G1058000 // MD01G1094400 // MD16G1017600 // MD14G1082600 // MD14G1082800 // MD01G1093500 // MD07G1163200 // MD01G1093900 // MD16G1017500 // MD09G1243600 // MD01G1093700
GO:0019219	P	regulation of nucleobase-containing compound metabolic process	12	35	4092	39869	0.00012	0.0026	// MD01G1093200 // MD01G1094000 // MD01G1094400 // MD16G1017600 // MD14G1082600 // MD14G1082800 // MD01G1093500 // MD07G1163200 // MD01G1093900 // MD16G1017500 // MD09G1243600 // MD01G1093700
GO:0019222	P	regulation of metabolic process	14	35	5522	39869	0.00013	0.0027	// MD01G1093200 // MD12G1245800 // MD01G1094400 // MD16G1017600 // MD05G1314000 // MD14G1082600 // MD14G1082800 // MD01G1093900 // MD01G1093500 // MD07G1163200 // MD01G1094000 // MD16G1017500 // MD09G1243600 // MD01G1093700
GO:0019438	P	aromatic compound biosynthetic process	13	35	5775	39869	0.00079	0.011	// MD01G1093200 // MD01G1094000 // MD10G1058000 // MD01G1094400 // MD16G1017600 // MD14G1082600 // MD14G1082800 // MD01G1093500 // MD07G1163200 // MD01G1093900 // MD16G1017500 // MD09G1243600 // MD01G1093700
GO:0031323	P	regulation of cellular metabolic process	13	35	4973	39869	0.00018	0.0032	// MD01G1093200 // MD12G1245800 // MD01G1094400 // MD16G1017600 // MD14G1082600 // MD14G1082800 // MD01G1093900 // MD01G1093500 // MD07G1163200 // MD01G1094000 // MD16G1017500 // MD09G1243600 // MD01G1093700
GO:0031326	P	regulation of cellular biosynthetic process	12	35	4257	39869	0.00017	0.0032	// MD01G1093200 // MD01G1094000 // MD01G1094400 // MD16G1017600 // MD14G1082600 // MD14G1082800 // MD01G1093500 // MD07G1163200 // MD01G1093900 // MD16G1017500 // MD09G1243600 // MD01G1093700
GO:0032268	P	regulation of cellular protein metabolic process	5	35	931	39869	0.0013	0.016	// MD16G1017600 // MD14G1082800 // MD09G1243600 // MD14G1082600 // MD16G1017500
GO:0032774	P	RNA biosynthetic process	12	35	4195	39869	0.00015	0.0028	// MD01G1093200 // MD01G1094000 // MD01G1094400 // MD16G1017600 // MD14G1082600 // MD14G1082800 // MD01G1093500 // MD07G1163200 // MD01G1093900 // MD16G1017500 // MD09G1243600 // MD01G1093700
GO:0034654	P	nucleobase-containing compound biosynthetic process	12	35	4933	39869	0.00068	0.01	// MD01G1093200 // MD01G1094000 // MD01G1094400 // MD16G1017600 // MD14G1082600 // MD14G1082800 // MD01G1093500 // MD07G1163200 // MD01G1093900 // MD16G1017500 // MD09G1243600 // MD01G1093700
GO:0035821	P	modification of morphology or physiology of other organism	7	35	250	39869	2.4e-09	1.6e-07	// MD01G1093200 // MD09G1243600 // MD01G1094400 // MD14G1082600 // MD14G1082800 // MD07G1163200 // MD01G1093900
GO:0040029	P	regulation of gene expression, epigenetic	6	35	804	39869	6.7e-05	0.0017	// MD09G1243600 // MD14G1082600 // MD05G1314000 // MD16G1017600 // MD14G1082800 // MD16G1017500
GO:0043207	P	response to external biotic stimulus	10	35	3440	39869	0.00056	0.0085	// MD01G1093200 // MD12G1245800 // MD01G1094400 // MD14G1082600 // MD16G1017600 // MD14G1082800 // MD07G1163200 // MD01G1093900 // MD16G1017500 // MD09G1243600
GO:0044003	P	modification by symbiont of host morphology or physiology	7	35	250	39869	2.4e-09	1.6e-07	// MD01G1093200 // MD09G1243600 // MD01G1094400 // MD14G1082600 // MD14G1082800 // MD07G1163200 // MD01G1093900
GO:0044403	P	symbiosis, encompassing mutualism through parasitism	10	35	524	39869	2.3e-11	5.5e-09	// MD01G1093200 // MD12G1245800 // MD01G1094400 // MD14G1082600 // MD16G1017600 // MD14G1082800 // MD07G1163200 // MD01G1093900 // MD16G1017500 // MD09G1243600
GO:0044419	P	interspecies interaction between organisms	10	35	531	39869	2.6e-11	5.5e-09	// MD01G1093200 // MD12G1245800 // MD01G1094400 // MD14G1082600 // MD16G1017600 // MD14G1082800 // MD07G1163200 // MD01G1093900 // MD16G1017500 // MD09G1243600
GO:0044764	P	multi-organism cellular process	10	35	579	39869	6e-11	1e-08	// MD01G1093200 // MD12G1245800 // MD01G1094400 // MD14G1082600 // MD16G1017600 // MD14G1082800 // MD07G1163200 // MD01G1093900 // MD16G1017500 // MD09G1243600
GO:0045087	P	innate immune response	10	35	2213	39869	1.4e-05	0.00057	// MD01G1093200 // MD12G1245800 // MD01G1094400 // MD14G1082600 // MD16G1017600 // MD14G1082800 // MD07G1163200 // MD01G1093900 // MD16G1017500 // MD09G1243600
GO:0045892	P	negative regulation of transcription, DNA-templated	5	35	832	39869	0.00077	0.011	// MD14G1082800 // MD09G1243600 // MD14G1082600 // MD01G1093700 // MD01G1093500
GO:0045934	P	negative regulation of nucleobase-containing compound metabolic process	5	35	860	39869	0.0009	0.012	// MD14G1082800 // MD09G1243600 // MD14G1082600 // MD01G1093700 // MD01G1093500
GO:0048519	P	negative regulation of biological process	9	35	2548	39869	0.00028	0.0047	// MD12G1245800 // MD14G1082600 // MD05G1314000 // MD16G1017600 // MD01G1093500 // MD14G1082800 // MD09G1243600 // MD16G1017500 // MD01G1093700
GO:0051171	P	regulation of nitrogen compound metabolic process	12	35	4337	39869	0.00021	0.0036	// MD01G1093200 // MD01G1094000 // MD01G1094400 // MD16G1017600 // MD14G1082600 // MD14G1082800 // MD01G1093500 // MD07G1163200 // MD01G1093900 // MD16G1017500 // MD09G1243600 // MD01G1093700
GO:0051246	P	regulation of protein metabolic process	5	35	988	39869	0.0017	0.02	// MD16G1017600 // MD14G1082800 // MD09G1243600 // MD14G1082600 // MD16G1017500
GO:0051252	P	regulation of RNA metabolic process	12	35	3879	39869	7.1e-05	0.0017	// MD01G1093200 // MD01G1094000 // MD01G1094400 // MD16G1017600 // MD14G1082600 // MD14G1082800 // MD01G1093500 // MD07G1163200 // MD01G1093900 // MD16G1017500 // MD09G1243600 // MD01G1093700
GO:0051253	P	negative regulation of RNA metabolic process	5	35	833	39869	0.00078	0.011	// MD14G1082800 // MD09G1243600 // MD14G1082600 // MD01G1093700 // MD01G1093500
GO:0051607	P	defense response to virus	8	35	354	39869	8.1e-10	1.1e-07	// MD01G1093200 // MD12G1245800 // MD01G1094400 // MD14G1082600 // MD14G1082800 // MD07G1163200 // MD01G1093900 // MD09G1243600
GO:0051701	P	interaction with host	7	35	268	39869	3.9e-09	2.3e-07	// MD01G1093200 // MD09G1243600 // MD01G1094400 // MD14G1082600 // MD14G1082800 // MD07G1163200 // MD01G1093900
GO:0051707	P	response to other organism	10	35	3440	39869	0.00056	0.0085	// MD01G1093200 // MD12G1245800 // MD01G1094400 // MD14G1082600 // MD16G1017600 // MD14G1082800 // MD07G1163200 // MD01G1093900 // MD16G1017500 // MD09G1243600
GO:0051817	P	modification of morphology or physiology of other organism involved in symbiotic interaction	7	35	250	39869	2.4e-09	1.6e-07	// MD01G1093200 // MD09G1243600 // MD01G1094400 // MD14G1082600 // MD14G1082800 // MD07G1163200 // MD01G1093900
GO:0052018	P	modulation by symbiont of RNA levels in host	7	35	234	39869	1.6e-09	1.4e-07	// MD01G1093200 // MD09G1243600 // MD01G1094400 // MD14G1082600 // MD14G1082800 // MD07G1163200 // MD01G1093900
GO:0052249	P	modulation of RNA levels in other organism involved in symbiotic interaction	7	35	234	39869	1.6e-09	1.4e-07	// MD01G1093200 // MD09G1243600 // MD01G1094400 // MD14G1082600 // MD14G1082800 // MD07G1163200 // MD01G1093900
GO:0060255	P	regulation of macromolecule metabolic process	13	35	4699	39869	0.0001	0.0023	// MD01G1093200 // MD01G1094000 // MD01G1094400 // MD16G1017600 // MD05G1314000 // MD14G1082600 // MD14G1082800 // MD01G1093500 // MD07G1163200 // MD01G1093900 // MD16G1017500 // MD09G1243600 // MD01G1093700
GO:0065008	P	regulation of biological quality	8	35	2437	39869	0.001	0.013	// MD01G1093200 // MD09G1243600 // MD01G1094400 // MD14G1082600 // MD14G1082800 // MD07G1163200 // MD01G1093900 // MD10G1058000
GO:0071407	P	cellular response to organic cyclic compound	7	35	1195	39869	7.1e-05	0.0017	// MD12G1245800 // MD14G1082600 // MD05G1314000 // MD16G1017600 // MD14G1082800 // MD09G1243600 // MD16G1017500
GO:0080090	P	regulation of primary metabolic process	12	35	4963	39869	0.00072	0.011	// MD01G1093200 // MD01G1094000 // MD01G1094400 // MD16G1017600 // MD14G1082600 // MD14G1082800 // MD01G1093500 // MD07G1163200 // MD01G1093900 // MD16G1017500 // MD09G1243600 // MD01G1093700
GO:0097659	P	nucleic acid-templated transcription	12	35	4183	39869	0.00015	0.0028	// MD01G1093200 // MD01G1094000 // MD01G1094400 // MD16G1017600 // MD14G1082600 // MD14G1082800 // MD01G1093500 // MD07G1163200 // MD01G1093900 // MD16G1017500 // MD09G1243600 // MD01G1093700
GO:0098542	P	defense response to other organism	10	35	2571	39869	5.2e-05	0.0015	// MD01G1093200 // MD12G1245800 // MD01G1094400 // MD14G1082600 // MD16G1017600 // MD14G1082800 // MD07G1163200 // MD01G1093900 // MD16G1017500 // MD09G1243600
GO:0098586	P	cellular response to virus	7	35	236	39869	1.7e-09	1.4e-07	// MD01G1093200 // MD09G1243600 // MD01G1094400 // MD14G1082600 // MD14G1082800 // MD07G1163200 // MD01G1093900
GO:1901362	P	organic cyclic compound biosynthetic process	13	35	6159	39869	0.0015	0.018	// MD01G1093200 // MD01G1094000 // MD10G1058000 // MD01G1094400 // MD16G1017600 // MD14G1082600 // MD14G1082800 // MD01G1093500 // MD07G1163200 // MD01G1093900 // MD16G1017500 // MD09G1243600 // MD01G1093700
GO:1902679	P	negative regulation of RNA biosynthetic process	5	35	832	39869	0.00077	0.011	// MD14G1082800 // MD09G1243600 // MD14G1082600 // MD01G1093700 // MD01G1093500
GO:1903506	P	regulation of nucleic acid-templated transcription	12	35	3847	39869	6.5e-05	0.0017	// MD01G1093200 // MD01G1094000 // MD01G1094400 // MD16G1017600 // MD14G1082600 // MD14G1082800 // MD01G1093500 // MD07G1163200 // MD01G1093900 // MD16G1017500 // MD09G1243600 // MD01G1093700
GO:1903507	P	negative regulation of nucleic acid-templated transcription	5	35	832	39869	0.00077	0.011	// MD14G1082800 // MD09G1243600 // MD14G1082600 // MD01G1093700 // MD01G1093500
GO:2000112	P	regulation of cellular macromolecule biosynthetic process	12	35	4178	39869	0.00015	0.0028	// MD01G1093200 // MD01G1094000 // MD01G1094400 // MD16G1017600 // MD14G1082600 // MD14G1082800 // MD01G1093500 // MD07G1163200 // MD01G1093900 // MD16G1017500 // MD09G1243600 // MD01G1093700
GO:2001141	P	regulation of RNA biosynthetic process	12	35	3847	39869	6.5e-05	0.0017	// MD01G1093200 // MD01G1094000 // MD01G1094400 // MD16G1017600 // MD14G1082600 // MD14G1082800 // MD01G1093500 // MD07G1163200 // MD01G1093900 // MD16G1017500 // MD09G1243600 // MD01G1093700
GO:0010558	P	negative regulation of macromolecule biosynthetic process	5	35	1018	39869	0.0019	0.022	// MD14G1082800 // MD09G1243600 // MD14G1082600 // MD01G1093700 // MD01G1093500
GO:2000113	P	negative regulation of cellular macromolecule biosynthetic process	5	35	1018	39869	0.0019	0.022	// MD14G1082800 // MD09G1243600 // MD14G1082600 // MD01G1093700 // MD01G1093500
GO:0090304	P	nucleic acid metabolic process	14	35	7185	39869	0.0019	0.022	// MD01G1093200 // MD01G1094000 // MD01G1094400 // MD16G1017600 // MD05G1314000 // MD14G1082600 // MD03G1149600 // MD01G1093500 // MD14G1082800 // MD07G1163200 // MD01G1093900 // MD16G1017500 // MD09G1243600 // MD01G1093700
GO:0031327	P	negative regulation of cellular biosynthetic process	5	35	1030	39869	0.002	0.022	// MD14G1082800 // MD09G1243600 // MD14G1082600 // MD01G1093700 // MD01G1093500
GO:0009890	P	negative regulation of biosynthetic process	5	35	1036	39869	0.002	0.023	// MD14G1082800 // MD09G1243600 // MD14G1082600 // MD01G1093700 // MD01G1093500
GO:0051172	P	negative regulation of nitrogen compound metabolic process	5	35	1039	39869	0.0021	0.023	// MD14G1082800 // MD09G1243600 // MD14G1082600 // MD01G1093700 // MD01G1093500
GO:0044271	P	cellular nitrogen compound biosynthetic process	13	35	6401	39869	0.0021	0.023	// MD01G1093200 // MD01G1094000 // MD10G1058000 // MD01G1094400 // MD16G1017600 // MD14G1082600 // MD14G1082800 // MD01G1093500 // MD07G1163200 // MD01G1093900 // MD16G1017500 // MD09G1243600 // MD01G1093700
GO:0048522	P	positive regulation of cellular process	6	35	1550	39869	0.0021	0.023	// MD14G1082600 // MD16G1017600 // MD01G1093500 // MD14G1082800 // MD16G1017500 // MD01G1093700
GO:1901360	P	organic cyclic compound metabolic process	17	35	10013	39869	0.0023	0.025	// MD01G1093200 // MD03G1287700 // MD01G1094000 // MD10G1058000 // MD01G1094400 // MD16G1017600 // MD05G1314000 // MD14G1082600 // MD03G1149600 // MD01G1093500 // MD14G1082800 // MD07G1163200 // MD01G1093900 // MD01G1093700 // MD16G1017500 // MD09G1243600 // MD07G1162600
GO:0046483	P	heterocycle metabolic process	16	35	9360	39869	0.0032	0.034	// MD01G1093200 // MD03G1287700 // MD01G1094000 // MD10G1058000 // MD01G1094400 // MD16G1017600 // MD05G1314000 // MD14G1082600 // MD03G1149600 // MD01G1093500 // MD14G1082800 // MD07G1163200 // MD01G1093900 // MD16G1017500 // MD09G1243600 // MD01G1093700
GO:0031324	P	negative regulation of cellular metabolic process	5	35	1178	39869	0.0035	0.036	// MD14G1082800 // MD09G1243600 // MD14G1082600 // MD01G1093700 // MD01G1093500
GO:0006139	P	nucleobase-containing compound metabolic process	15	35	8595	39869	0.0038	0.039	// MD01G1093200 // MD03G1287700 // MD01G1094000 // MD01G1094400 // MD16G1017600 // MD05G1314000 // MD14G1082600 // MD03G1149600 // MD01G1093500 // MD14G1082800 // MD07G1163200 // MD01G1093900 // MD16G1017500 // MD09G1243600 // MD01G1093700
GO:0048523	P	negative regulation of cellular process	6	35	1781	39869	0.0042	0.043	// MD09G1243600 // MD14G1082600 // MD01G1093500 // MD14G1082800 // MD12G1245800 // MD01G1093700
GO:0006725	P	cellular aromatic compound metabolic process	16	35	9676	39869	0.0046	0.045	// MD01G1093200 // MD03G1287700 // MD01G1094000 // MD10G1058000 // MD01G1094400 // MD16G1017600 // MD05G1314000 // MD14G1082600 // MD03G1149600 // MD01G1093500 // MD14G1082800 // MD07G1163200 // MD01G1093900 // MD16G1017500 // MD09G1243600 // MD01G1093700
GO:0051704	P	multi-organism process	10	35	4618	39869	0.0052	0.05	// MD01G1093200 // MD12G1245800 // MD01G1094400 // MD14G1082600 // MD16G1017600 // MD14G1082800 // MD07G1163200 // MD01G1093900 // MD16G1017500 // MD09G1243600
GO:0006807	P	nitrogen compound metabolic process	17	35	10741	39869	0.0051	0.05	// MD01G1093200 // MD03G1287700 // MD01G1094000 // MD10G1058000 // MD01G1094400 // MD16G1017600 // MD05G1314000 // MD14G1082600 // MD03G1149600 // MD01G1093500 // MD14G1082800 // MD07G1163200 // MD01G1093900 // MD01G1093700 // MD16G1017500 // MD09G1243600 // MD07G1162600
GO:0034641	P	cellular nitrogen compound metabolic process	16	35	9870	39869	0.0056	0.054	// MD01G1093200 // MD03G1287700 // MD01G1094000 // MD10G1058000 // MD01G1094400 // MD16G1017600 // MD05G1314000 // MD14G1082600 // MD03G1149600 // MD01G1093500 // MD14G1082800 // MD07G1163200 // MD01G1093900 // MD16G1017500 // MD09G1243600 // MD01G1093700
GO:0031347	P	regulation of defense response	5	35	1328	39869	0.0058	0.056	// MD16G1017500 // MD12G1245800 // MD16G1017600 // MD01G1093700 // MD01G1093500
GO:0071310	P	cellular response to organic substance	7	35	2551	39869	0.0061	0.057	// MD12G1245800 // MD14G1082600 // MD05G1314000 // MD16G1017600 // MD14G1082800 // MD09G1243600 // MD16G1017500
GO:0080134	P	regulation of response to stress	5	35	1387	39869	0.007	0.065	// MD16G1017500 // MD12G1245800 // MD16G1017600 // MD01G1093700 // MD01G1093500
GO:1901566	P	organonitrogen compound biosynthetic process	8	35	3375	39869	0.0078	0.072	// MD01G1093200 // MD09G1243600 // MD01G1094400 // MD14G1082600 // MD14G1082800 // MD07G1163200 // MD01G1093900 // MD10G1058000
GO:0048518	P	positive regulation of biological process	6	35	2098	39869	0.0093	0.085	// MD14G1082600 // MD16G1017600 // MD01G1093500 // MD14G1082800 // MD16G1017500 // MD01G1093700
GO:0070887	P	cellular response to chemical stimulus	7	35	2833	39869	0.011	0.095	// MD12G1245800 // MD14G1082600 // MD05G1314000 // MD16G1017600 // MD14G1082800 // MD09G1243600 // MD16G1017500
GO:1901698	P	response to nitrogen compound	5	35	1549	39869	0.011	0.098	// MD09G1243600 // MD05G1314000 // MD12G1245800 // MD14G1082600 // MD14G1082800
GO:0050794	P	regulation of cellular process	14	35	9067	39869	0.017	0.15	// MD01G1093200 // MD12G1245800 // MD01G1094400 // MD16G1017600 // MD14G1082600 // MD01G1047000 // MD01G1093900 // MD01G1093500 // MD14G1082800 // MD07G1163200 // MD01G1094000 // MD16G1017500 // MD09G1243600 // MD01G1093700
GO:0048583	P	regulation of response to stimulus	5	35	1762	39869	0.018	0.16	// MD16G1017500 // MD12G1245800 // MD16G1017600 // MD01G1093700 // MD01G1093500
GO:0050789	P	regulation of biological process	15	35	10317	39869	0.022	0.19	// MD01G1093200 // MD12G1245800 // MD01G1094400 // MD16G1017600 // MD05G1314000 // MD14G1082600 // MD01G1047000 // MD01G1093900 // MD01G1093500 // MD14G1082800 // MD07G1163200 // MD01G1094000 // MD16G1017500 // MD09G1243600 // MD01G1093700
GO:1901564	P	organonitrogen compound metabolic process	9	35	4914	39869	0.023	0.2	// MD01G1093200 // MD09G1243600 // MD01G1094400 // MD14G1082600 // MD14G1082800 // MD10G1058000 // MD07G1163200 // MD01G1093900 // MD07G1162600
GO:0065007	P	biological regulation	16	35	11424	39869	0.024	0.2	// MD01G1093200 // MD12G1245800 // MD10G1058000 // MD01G1094400 // MD16G1017600 // MD05G1314000 // MD14G1082600 // MD01G1047000 // MD01G1093900 // MD01G1093500 // MD14G1082800 // MD07G1163200 // MD01G1094000 // MD16G1017500 // MD09G1243600 // MD01G1093700
GO:0046394	P	carboxylic acid biosynthetic process	5	35	1905	39869	0.025	0.21	// MD01G1093200 // MD07G1163200 // MD12G1245800 // MD01G1093900 // MD01G1094400
GO:0034645	P	cellular macromolecule biosynthetic process	12	35	7759	39869	0.028	0.24	// MD01G1093200 // MD01G1094000 // MD01G1094400 // MD16G1017600 // MD14G1082600 // MD14G1082800 // MD01G1093500 // MD07G1163200 // MD01G1093900 // MD16G1017500 // MD09G1243600 // MD01G1093700
GO:0006950	P	response to stress	13	35	8873	39869	0.033	0.27	// MD01G1093200 // MD12G1245800 // MD10G1058000 // MD01G1094400 // MD16G1017600 // MD14G1082600 // MD14G1082800 // MD01G1093500 // MD07G1163200 // MD01G1093900 // MD16G1017500 // MD09G1243600 // MD01G1093700
GO:0050896	P	response to stimulus	18	35	13924	39869	0.033	0.27	// MD01G1093200 // MD12G1245800 // MD10G1058000 // MD01G1094400 // MD13G1092800 // MD16G1017600 // MD05G1314000 // MD11G1305400 // MD14G1082600 // MD14G1082800 // MD01G1093900 // MD01G1093500 // MD07G1163200 // MD01G1047000 // MD16G1017500 // MD09G1093200 // MD09G1243600 // MD01G1093700
GO:0009059	P	macromolecule biosynthetic process	12	35	7956	39869	0.034	0.27	// MD01G1093200 // MD01G1094000 // MD01G1094400 // MD16G1017600 // MD14G1082600 // MD14G1082800 // MD01G1093500 // MD07G1163200 // MD01G1093900 // MD16G1017500 // MD09G1243600 // MD01G1093700
GO:0044763	P	single-organism cellular process	20	35	16136	39869	0.034	0.27	// MD01G1093200 // MD03G1287700 // MD12G1245800 // MD10G1058000 // MD01G1094400 // MD13G1092800 // MD16G1017600 // MD05G1314000 // MD14G1082600 // MD03G1149600 // MD01G1093900 // MD01G1093500 // MD14G1082800 // MD07G1163200 // MD01G1047000 // MD01G1093700 // MD16G1017500 // MD09G1093200 // MD09G1243600 // MD07G1162600
GO:0044248	P	cellular catabolic process	6	35	2947	39869	0.042	0.33	// MD03G1287700 // MD13G1092800 // MD01G1093500 // MD03G1149600 // MD09G1093200 // MD01G1093700
GO:0010033	P	response to organic substance	9	35	5516	39869	0.045	0.35	// MD12G1245800 // MD13G1092800 // MD14G1082600 // MD05G1314000 // MD16G1017600 // MD14G1082800 // MD09G1243600 // MD16G1017500 // MD09G1093200
GO:0016053	P	organic acid biosynthetic process	5	35	2390	39869	0.056	0.44	// MD01G1093200 // MD07G1163200 // MD12G1245800 // MD01G1093900 // MD01G1094400
GO:0009791	P	post-embryonic development	7	35	4479	39869	0.091	0.7	// MD01G1093200 // MD01G1047000 // MD01G1094400 // MD14G1082600 // MD14G1082800 // MD07G1163200 // MD01G1093900
GO:0044710	P	single-organism metabolic process	14	35	11338	39869	0.095	0.72	// MD01G1093200 // MD03G1287700 // MD12G1245800 // MD10G1058000 // MD01G1094400 // MD13G1092800 // MD16G1017600 // MD01G1093500 // MD07G1163200 // MD01G1093900 // MD01G1093700 // MD16G1017500 // MD09G1093200 // MD07G1162600
GO:0009056	P	catabolic process	6	35	3776	39869	0.11	0.82	// MD03G1287700 // MD13G1092800 // MD01G1093500 // MD03G1149600 // MD09G1093200 // MD01G1093700
GO:0019752	P	carboxylic acid metabolic process	6	35	3849	39869	0.12	0.86	// MD01G1093200 // MD03G1287700 // MD12G1245800 // MD01G1094400 // MD07G1163200 // MD01G1093900
GO:0042221	P	response to chemical	10	35	7610	39869	0.12	0.86	// MD12G1245800 // MD13G1092800 // MD14G1082600 // MD05G1314000 // MD16G1017600 // MD14G1082800 // MD09G1243600 // MD16G1017500 // MD09G1093200 // MD10G1058000
GO:0044283	P	small molecule biosynthetic process	5	35	3028	39869	0.12	0.91	// MD01G1093200 // MD07G1163200 // MD12G1245800 // MD01G1093900 // MD01G1094400
GO:0043436	P	oxoacid metabolic process	6	35	4022	39869	0.14	0.99	// MD01G1093200 // MD03G1287700 // MD12G1245800 // MD01G1094400 // MD07G1163200 // MD01G1093900
GO:0044281	P	small molecule metabolic process	6	35	6160	39869	0.46	1	// MD01G1093200 // MD03G1287700 // MD12G1245800 // MD01G1094400 // MD07G1163200 // MD01G1093900
GO:0071840	P	cellular component organization or biogenesis	6	35	7762	39869	0.7	1	// MD09G1243600 // MD14G1082600 // MD16G1017600 // MD14G1082800 // MD12G1245800 // MD16G1017500
GO:0044711	P	single-organism biosynthetic process	6	35	6477	39869	0.51	1	// MD01G1093200 // MD12G1245800 // MD01G1094400 // MD07G1163200 // MD01G1093900 // MD10G1058000
GO:0044700	P	single organism signaling	6	35	4332	39869	0.17	1	// MD12G1245800 // MD14G1082600 // MD16G1017600 // MD14G1082800 // MD01G1047000 // MD16G1017500
GO:0044707	P	single-multicellular organism process	8	35	6911	39869	0.25	1	// MD01G1093200 // MD01G1094000 // MD01G1094400 // MD14G1082600 // MD14G1082800 // MD01G1093900 // MD07G1163200 // MD01G1047000
GO:0019538	P	protein metabolic process	8	35	8916	39869	0.54	1	// MD12G1245800 // MD14G1082600 // MD16G1017600 // MD01G1093500 // MD14G1082800 // MD09G1243600 // MD16G1017500 // MD01G1093700
GO:0051716	P	cellular response to stimulus	8	35	6523	39869	0.2	1	// MD12G1245800 // MD14G1082600 // MD05G1314000 // MD16G1017600 // MD14G1082800 // MD01G1047000 // MD16G1017500 // MD09G1243600
GO:0044267	P	cellular protein metabolic process	8	35	8078	39869	0.42	1	// MD12G1245800 // MD14G1082600 // MD16G1017600 // MD01G1093500 // MD14G1082800 // MD09G1243600 // MD16G1017500 // MD01G1093700
GO:0044260	P	cellular macromolecule metabolic process	15	35	13867	39869	0.2	1	// MD01G1093200 // MD12G1245800 // MD01G1094400 // MD16G1017600 // MD05G1314000 // MD14G1082600 // MD03G1149600 // MD01G1093900 // MD01G1093500 // MD14G1082800 // MD07G1163200 // MD01G1094000 // MD16G1017500 // MD09G1243600 // MD01G1093700
GO:0016043	P	cellular component organization	6	35	6983	39869	0.59	1	// MD09G1243600 // MD14G1082600 // MD16G1017600 // MD14G1082800 // MD12G1245800 // MD16G1017500
GO:0006810	P	transport	5	35	6704	39869	0.72	1	// MD09G1093200 // MD12G1245800 // MD16G1017600 // MD04G1103700 // MD16G1017500
GO:0036211	P	protein modification process	7	35	6113	39869	0.28	1	// MD12G1245800 // MD14G1082600 // MD16G1017600 // MD01G1093500 // MD14G1082800 // MD16G1017500 // MD01G1093700
GO:0008152	P	metabolic process	20	35	22663	39869	0.56	1	// MD01G1093200 // MD03G1287700 // MD01G1094000 // MD10G1058000 // MD01G1094400 // MD13G1092800 // MD16G1017600 // MD05G1314000 // MD14G1082600 // MD03G1149600 // MD01G1093900 // MD01G1093500 // MD14G1082800 // MD07G1163200 // MD12G1245800 // MD01G1093700 // MD16G1017500 // MD09G1093200 // MD09G1243600 // MD07G1162600
GO:0051234	P	establishment of localization	5	35	6854	39869	0.74	1	// MD09G1093200 // MD12G1245800 // MD16G1017600 // MD04G1103700 // MD16G1017500
GO:0043412	P	macromolecule modification	7	35	6973	39869	0.41	1	// MD12G1245800 // MD14G1082600 // MD16G1017600 // MD01G1093500 // MD14G1082800 // MD16G1017500 // MD01G1093700
GO:0044249	P	cellular biosynthetic process	14	35	12210	39869	0.15	1	// MD01G1093200 // MD12G1245800 // MD10G1058000 // MD01G1094400 // MD16G1017600 // MD14G1082600 // MD14G1082800 // MD01G1093900 // MD01G1093500 // MD07G1163200 // MD01G1094000 // MD16G1017500 // MD09G1243600 // MD01G1093700
GO:0023052	P	signaling	6	35	4334	39869	0.17	1	// MD12G1245800 // MD14G1082600 // MD16G1017600 // MD14G1082800 // MD01G1047000 // MD16G1017500
GO:0007154	P	cell communication	6	35	5141	39869	0.29	1	// MD12G1245800 // MD14G1082600 // MD16G1017600 // MD14G1082800 // MD01G1047000 // MD16G1017500
GO:0051179	P	localization	5	35	7246	39869	0.79	1	// MD09G1093200 // MD12G1245800 // MD16G1017600 // MD04G1103700 // MD16G1017500
GO:0032502	P	developmental process	8	35	7769	39869	0.37	1	// MD01G1093200 // MD01G1094000 // MD01G1094400 // MD14G1082600 // MD14G1082800 // MD01G1093900 // MD07G1163200 // MD01G1047000
GO:0032501	P	multicellular organismal process	8	35	7431	39869	0.32	1	// MD01G1093200 // MD01G1094000 // MD01G1094400 // MD14G1082600 // MD14G1082800 // MD01G1093900 // MD07G1163200 // MD01G1047000
GO:0009987	P	cellular process	24	35	23703	39869	0.18	1	// MD01G1093200 // MD01G1094000 // MD12G1167300 // MD04G1154100 // MD16G1017600 // MD01G1093500 // MD07G1163200 // MD09G1093200 // MD07G1162600 // MD01G1047000 // MD14G1082600 // MD10G1058000 // MD01G1094400 // MD13G1092800 // MD05G1314000 // MD03G1149600 // MD01G1093900 // MD03G1287700 // MD04G1103700 // MD01G1093700 // MD12G1245800 // MD14G1082800 // MD16G1017500 // MD09G1243600
GO:0044699	P	single-organism process	21	35	20599	39869	0.21	1	// MD01G1093200 // MD03G1287700 // MD01G1094000 // MD10G1058000 // MD01G1094400 // MD13G1092800 // MD16G1017600 // MD05G1314000 // MD14G1082600 // MD01G1047000 // MD01G1093900 // MD01G1093500 // MD03G1149600 // MD14G1082800 // MD07G1163200 // MD12G1245800 // MD01G1093700 // MD16G1017500 // MD09G1093200 // MD09G1243600 // MD07G1162600
GO:0006082	P	organic acid metabolic process	6	35	4442	39869	0.19	1	// MD01G1093200 // MD03G1287700 // MD12G1245800 // MD01G1094400 // MD07G1163200 // MD01G1093900
GO:0043170	P	macromolecule metabolic process	15	35	14844	39869	0.3	1	// MD01G1093200 // MD12G1245800 // MD01G1094400 // MD16G1017600 // MD05G1314000 // MD14G1082600 // MD03G1149600 // MD01G1093900 // MD01G1093500 // MD14G1082800 // MD07G1163200 // MD01G1094000 // MD16G1017500 // MD09G1243600 // MD01G1093700
GO:0007275	P	multicellular organism development	8	35	6697	39869	0.22	1	// MD01G1093200 // MD01G1094000 // MD01G1094400 // MD14G1082600 // MD14G1082800 // MD01G1093900 // MD07G1163200 // MD01G1047000
GO:0071704	P	organic substance metabolic process	18	35	20527	39869	0.57	1	// MD01G1093200 // MD03G1287700 // MD12G1245800 // MD10G1058000 // MD01G1094400 // MD16G1017600 // MD05G1314000 // MD14G1082600 // MD03G1149600 // MD01G1093900 // MD01G1093500 // MD14G1082800 // MD07G1163200 // MD01G1094000 // MD01G1093700 // MD16G1017500 // MD09G1243600 // MD07G1162600
GO:0071702	P	organic substance transport	5	35	3629	39869	0.21	1	// MD09G1093200 // MD12G1245800 // MD16G1017600 // MD04G1103700 // MD16G1017500
GO:1901576	P	organic substance biosynthetic process	14	35	12647	39869	0.19	1	// MD01G1093200 // MD12G1245800 // MD10G1058000 // MD01G1094400 // MD16G1017600 // MD14G1082600 // MD14G1082800 // MD01G1093900 // MD01G1093500 // MD07G1163200 // MD01G1094000 // MD16G1017500 // MD09G1243600 // MD01G1093700
GO:0006464	P	cellular protein modification process	7	35	6113	39869	0.28	1	// MD12G1245800 // MD14G1082600 // MD16G1017600 // MD01G1093500 // MD14G1082800 // MD16G1017500 // MD01G1093700
GO:0044767	P	single-organism developmental process	8	35	7584	39869	0.34	1	// MD01G1093200 // MD01G1094000 // MD01G1094400 // MD14G1082600 // MD14G1082800 // MD01G1093900 // MD07G1163200 // MD01G1047000
GO:0009058	P	biosynthetic process	14	35	13184	39869	0.24	1	// MD01G1093200 // MD12G1245800 // MD10G1058000 // MD01G1094400 // MD16G1017600 // MD14G1082600 // MD14G1082800 // MD01G1093900 // MD01G1093500 // MD07G1163200 // MD01G1094000 // MD16G1017500 // MD09G1243600 // MD01G1093700
GO:0044238	P	primary metabolic process	17	35	18644	39869	0.48	1	// MD01G1093200 // MD03G1287700 // MD12G1245800 // MD01G1094400 // MD16G1017600 // MD05G1314000 // MD14G1082600 // MD03G1149600 // MD01G1093900 // MD01G1093500 // MD14G1082800 // MD07G1163200 // MD01G1094000 // MD01G1093700 // MD16G1017500 // MD09G1243600 // MD07G1162600
GO:0048856	P	anatomical structure development	8	35	7661	39869	0.36	1	// MD01G1093200 // MD01G1094000 // MD01G1094400 // MD14G1082600 // MD14G1082800 // MD01G1093900 // MD07G1163200 // MD01G1047000
GO:0044237	P	cellular metabolic process	20	35	19146	39869	0.18	1	// MD01G1093200 // MD03G1287700 // MD01G1094000 // MD10G1058000 // MD01G1094400 // MD13G1092800 // MD16G1017600 // MD05G1314000 // MD14G1082600 // MD03G1149600 // MD01G1093900 // MD01G1093500 // MD14G1082800 // MD07G1163200 // MD12G1245800 // MD01G1093700 // MD16G1017500 // MD09G1093200 // MD09G1243600 // MD07G1162600
GO:0001071	F	nucleic acid binding transcription factor activity	7	35	2510	39869	0.0055	0.17	// MD01G1093200 // MD01G1094000 // MD01G1094400 // MD01G1093500 // MD07G1163200 // MD01G1093900 // MD01G1093700
GO:0005515	F	protein binding	11	35	5231	39869	0.004	0.17	// MD01G1047000 // MD12G1167300 // MD04G1103700 // MD04G1154100 // MD14G1082600 // MD14G1082800 // MD01G1093500 // MD03G1149600 // MD10G1058000 // MD09G1243600 // MD01G1093700
GO:0003700	F	transcription factor activity, sequence-specific DNA binding	7	35	2510	39869	0.0055	0.17	// MD01G1093200 // MD01G1094000 // MD01G1094400 // MD01G1093500 // MD07G1163200 // MD01G1093900 // MD01G1093700
GO:0003676	F	nucleic acid binding	8	35	3628	39869	0.012	0.27	// MD03G1287700 // MD09G1243600 // MD14G1082600 // MD16G1017600 // MD08G1008800 // MD14G1082800 // MD06G1134600 // MD16G1017500
GO:1901363	F	heterocyclic compound binding	11	35	10910	39869	0.35	1	// MD03G1287700 // MD01G1047000 // MD14G1082600 // MD11G1305400 // MD16G1017600 // MD08G1008800 // MD14G1082800 // MD06G1134600 // MD16G1017500 // MD09G1243600 // MD10G1058000
GO:0000166	F	nucleotide binding	7	35	7558	39869	0.51	1	// MD03G1287700 // MD01G1047000 // MD11G1305400 // MD14G1082600 // MD14G1082800 // MD06G1134600 // MD10G1058000
GO:0097367	F	carbohydrate derivative binding	5	35	5785	39869	0.59	1	// MD03G1287700 // MD14G1082800 // MD06G1134600 // MD14G1082600 // MD11G1305400
GO:0005488	F	binding	18	35	17764	39869	0.26	1	// MD03G1287700 // MD01G1047000 // MD12G1167300 // MD04G1103700 // MD04G1154100 // MD16G1017600 // MD11G1305400 // MD14G1082600 // MD03G1149600 // MD01G1093500 // MD14G1082800 // MD09G1230900 // MD06G1134600 // MD10G1058000 // MD16G1017500 // MD09G1243600 // MD08G1008800 // MD01G1093700
GO:0032549	F	ribonucleoside binding	5	35	5656	39869	0.57	1	// MD03G1287700 // MD14G1082800 // MD06G1134600 // MD14G1082600 // MD11G1305400
GO:0017076	F	purine nucleotide binding	5	35	5664	39869	0.57	1	// MD03G1287700 // MD14G1082800 // MD06G1134600 // MD14G1082600 // MD11G1305400
GO:0005524	F	ATP binding	5	35	4401	39869	0.34	1	// MD03G1287700 // MD14G1082800 // MD06G1134600 // MD14G1082600 // MD11G1305400
GO:0016787	F	hydrolase activity	5	35	5293	39869	0.5	1	// MD03G1287700 // MD14G1082800 // MD12G1245800 // MD14G1082600 // MD11G1305400
GO:0003824	F	catalytic activity	9	35	15963	39869	0.97	1	// MD03G1287700 // MD12G1245800 // MD13G1092800 // MD14G1082600 // MD11G1305400 // MD16G1017600 // MD14G1082800 // MD16G1017500 // MD10G1058000
GO:0097159	F	organic cyclic compound binding	11	35	10943	39869	0.36	1	// MD03G1287700 // MD01G1047000 // MD14G1082600 // MD11G1305400 // MD16G1017600 // MD08G1008800 // MD14G1082800 // MD06G1134600 // MD16G1017500 // MD09G1243600 // MD10G1058000
GO:0032559	F	adenyl ribonucleotide binding	5	35	5209	39869	0.49	1	// MD03G1287700 // MD14G1082800 // MD06G1134600 // MD14G1082600 // MD11G1305400
GO:0032555	F	purine ribonucleotide binding	5	35	5647	39869	0.57	1	// MD03G1287700 // MD14G1082800 // MD06G1134600 // MD14G1082600 // MD11G1305400
GO:0032553	F	ribonucleotide binding	5	35	5710	39869	0.58	1	// MD03G1287700 // MD14G1082800 // MD06G1134600 // MD14G1082600 // MD11G1305400
GO:0035639	F	purine ribonucleoside triphosphate binding	5	35	4842	39869	0.42	1	// MD03G1287700 // MD14G1082800 // MD06G1134600 // MD14G1082600 // MD11G1305400
GO:0030554	F	adenyl nucleotide binding	5	35	5215	39869	0.49	1	// MD03G1287700 // MD14G1082800 // MD06G1134600 // MD14G1082600 // MD11G1305400
GO:0036094	F	small molecule binding	7	35	7651	39869	0.52	1	// MD03G1287700 // MD01G1047000 // MD11G1305400 // MD14G1082600 // MD14G1082800 // MD06G1134600 // MD10G1058000
GO:0001883	F	purine nucleoside binding	5	35	5643	39869	0.56	1	// MD03G1287700 // MD14G1082800 // MD06G1134600 // MD14G1082600 // MD11G1305400
GO:0001882	F	nucleoside binding	5	35	5660	39869	0.57	1	// MD03G1287700 // MD14G1082800 // MD06G1134600 // MD14G1082600 // MD11G1305400
GO:1901265	F	nucleoside phosphate binding	7	35	7558	39869	0.51	1	// MD03G1287700 // MD01G1047000 // MD11G1305400 // MD14G1082600 // MD14G1082800 // MD06G1134600 // MD10G1058000
GO:0032550	F	purine ribonucleoside binding	5	35	5643	39869	0.56	1	// MD03G1287700 // MD14G1082800 // MD06G1134600 // MD14G1082600 // MD11G1305400
GO:0005622	C	intracellular	31	35	30033	39869	0.045	0.46	// MD01G1093200 // MD01G1094000 // MD12G1167300 // MD04G1154100 // MD12G1254500 // MD16G1017600 // MD01G1093500 // MD07G1163200 // MD06G1134600 // MD09G1093200 // MD07G1162600 // MD12G1254700 // MD01G1047000 // MD12G1254400 // MD12G1253600 // MD14G1082600 // MD01G1093700 // MD01G1094400 // MD13G1092800 // MD05G1314000 // MD08G1008800 // MD03G1149600 // MD12G1245800 // MD12G1254300 // MD03G1287700…
GO:0044424	C	intracellular part	31	35	29818	39869	0.039	0.46	// MD01G1093200 // MD01G1094000 // MD12G1167300 // MD04G1154100 // MD12G1254500 // MD16G1017600 // MD01G1093500 // MD07G1163200 // MD06G1134600 // MD09G1093200 // MD07G1162600 // MD12G1254700 // MD01G1047000 // MD12G1254400 // MD12G1253600 // MD14G1082600 // MD01G1093700 // MD01G1094400 // MD13G1092800 // MD05G1314000 // MD08G1008800 // MD03G1149600 // MD12G1245800 // MD12G1254300 // MD03G1287700…
GO:0009536	C	plastid	11	35	7046	39869	0.034	0.46	// MD03G1287700 // MD12G1245800 // MD12G1254400 // MD12G1253600 // MD12G1254500 // MD10G1058000 // MD09G1093200 // MD12G1254800 // MD12G1254300 // MD05G1314000 // MD12G1254700
GO:0009507	C	chloroplast	11	35	6896	39869	0.03	0.46	// MD03G1287700 // MD12G1245800 // MD12G1254400 // MD12G1253600 // MD12G1254500 // MD10G1058000 // MD09G1093200 // MD12G1254800 // MD12G1254300 // MD05G1314000 // MD12G1254700
GO:0043227	C	membrane-bounded organelle	27	35	25592	39869	0.074	0.48	// MD01G1093200 // MD01G1094000 // MD12G1254500 // MD16G1017600 // MD01G1093500 // MD07G1163200 // MD09G1093200 // MD07G1162600 // MD12G1254700 // MD01G1047000 // MD12G1254400 // MD12G1253600 // MD14G1082600 // MD01G1093700 // MD01G1094400 // MD13G1092800 // MD05G1314000 // MD03G1149600 // MD01G1093900 // MD12G1254300 // MD03G1287700 // MD09G1243600 // MD10G1058000 // MD12G1245800 // MD14G1082800…
GO:0043231	C	intracellular membrane-bounded organelle	27	35	25584	39869	0.074	0.48	// MD01G1093200 // MD01G1094000 // MD12G1254500 // MD16G1017600 // MD01G1093500 // MD07G1163200 // MD09G1093200 // MD07G1162600 // MD12G1254700 // MD01G1047000 // MD12G1254400 // MD12G1253600 // MD14G1082600 // MD01G1093700 // MD01G1094400 // MD13G1092800 // MD05G1314000 // MD03G1149600 // MD01G1093900 // MD12G1254300 // MD03G1287700 // MD09G1243600 // MD10G1058000 // MD12G1245800 // MD14G1082800…
GO:0043229	C	intracellular organelle	27	35	25964	39869	0.092	0.48	// MD01G1093200 // MD01G1094000 // MD12G1254500 // MD16G1017600 // MD01G1093500 // MD07G1163200 // MD09G1093200 // MD07G1162600 // MD12G1254700 // MD01G1047000 // MD12G1254400 // MD12G1253600 // MD14G1082600 // MD01G1093700 // MD01G1094400 // MD13G1092800 // MD05G1314000 // MD03G1149600 // MD01G1093900 // MD12G1254300 // MD03G1287700 // MD09G1243600 // MD10G1058000 // MD12G1245800 // MD14G1082800…
GO:0043226	C	organelle	27	35	25972	39869	0.092	0.48	// MD01G1093200 // MD01G1094000 // MD12G1254500 // MD16G1017600 // MD01G1093500 // MD07G1163200 // MD09G1093200 // MD07G1162600 // MD12G1254700 // MD01G1047000 // MD12G1254400 // MD12G1253600 // MD14G1082600 // MD01G1093700 // MD01G1094400 // MD13G1092800 // MD05G1314000 // MD03G1149600 // MD01G1093900 // MD12G1254300 // MD03G1287700 // MD09G1243600 // MD10G1058000 // MD12G1245800 // MD14G1082800…
GO:0005634	C	nucleus	16	35	13894	39869	0.12	0.56	// MD01G1093200 // MD01G1094000 // MD01G1094400 // MD13G1092800 // MD16G1017600 // MD05G1314000 // MD14G1082600 // MD03G1149600 // MD01G1093900 // MD01G1093500 // MD14G1082800 // MD07G1163200 // MD01G1047000 // MD16G1017500 // MD09G1243600 // MD01G1093700
GO:0044444	C	cytoplasmic part	14	35	16197	39869	0.59	1	// MD03G1287700 // MD12G1245800 // MD12G1254400 // MD05G1314000 // MD12G1253600 // MD12G1254500 // MD08G1008800 // MD03G1149600 // MD10G1058000 // MD09G1093200 // MD12G1254800 // MD12G1254300 // MD07G1162600 // MD12G1254700
GO:0005737	C	cytoplasm	18	35	19673	39869	0.47	1	// MD03G1287700 // MD12G1245800 // MD12G1167300 // MD05G1314000 // MD04G1154100 // MD12G1253600 // MD12G1254500 // MD08G1008800 // MD09G1243600 // MD03G1149600 // MD06G1134600 // MD10G1058000 // MD09G1093200 // MD12G1254800 // MD12G1254300 // MD07G1162600 // MD12G1254700 // MD12G1254400
GO:0044464	C	cell part	31	35	34019	39869	0.4	1	// MD01G1093200 // MD01G1094000 // MD12G1167300 // MD04G1154100 // MD12G1254500 // MD16G1017600 // MD01G1093500 // MD07G1163200 // MD06G1134600 // MD09G1093200 // MD07G1162600 // MD12G1254700 // MD01G1047000 // MD12G1254400 // MD12G1253600 // MD14G1082600 // MD01G1093700 // MD01G1094400 // MD13G1092800 // MD05G1314000 // MD08G1008800 // MD03G1149600 // MD12G1245800 // MD12G1254300 // MD03G1287700…
GO:0005623	C	cell	31	35	34019	39869	0.4	1	// MD01G1093200 // MD01G1094000 // MD12G1167300 // MD04G1154100 // MD12G1254500 // MD16G1017600 // MD01G1093500 // MD07G1163200 // MD06G1134600 // MD09G1093200 // MD07G1162600 // MD12G1254700 // MD01G1047000 // MD12G1254400 // MD12G1253600 // MD14G1082600 // MD01G1093700 // MD01G1094400 // MD13G1092800 // MD05G1314000 // MD08G1008800 // MD03G1149600 // MD12G1245800 // MD12G1254300 // MD03G1287700…

## Sheet: Go terms - G.890
GO_acc	term_type	Term	queryitem	querytotal	bgitem	bgtotal	pvalue	FDR	entries
GO:0009615	P	response to virus	8	41	476	39869	3e-08	1.6e-05	// MD12G1245800 // MD01G1094400 // MD16G1017200 // MD14G1082600 // MD07G1163200 // MD14G1082800 // MD09G1243600 // MD13G1041200
GO:0044419	P	interspecies interaction between organisms	8	41	531	39869	6.8e-08	1.6e-05	// MD12G1245800 // MD01G1094400 // MD16G1017200 // MD14G1082600 // MD07G1163200 // MD14G1082800 // MD09G1243600 // MD13G1041200
GO:0016032	P	viral process	8	41	506	39869	4.7e-08	1.6e-05	// MD12G1245800 // MD01G1094400 // MD16G1017200 // MD14G1082600 // MD07G1163200 // MD14G1082800 // MD09G1243600 // MD13G1041200
GO:0044403	P	symbiosis, encompassing mutualism through parasitism	8	41	524	39869	6.1e-08	1.6e-05	// MD12G1245800 // MD01G1094400 // MD16G1017200 // MD14G1082600 // MD07G1163200 // MD14G1082800 // MD09G1243600 // MD13G1041200
GO:0044764	P	multi-organism cellular process	8	41	579	39869	1.3e-07	2.4e-05	// MD12G1245800 // MD01G1094400 // MD16G1017200 // MD14G1082600 // MD07G1163200 // MD14G1082800 // MD09G1243600 // MD13G1041200
GO:0016441	P	posttranscriptional gene silencing	7	41	438	39869	3.3e-07	5.1e-05	// MD09G1243600 // MD16G1017200 // MD05G1314000 // MD00G1095600 // MD14G1082600 // MD14G1082800 // MD13G1041200
GO:0051607	P	defense response to virus	6	41	354	39869	1.8e-06	0.00024	// MD09G1243600 // MD01G1094400 // MD14G1082600 // MD14G1082800 // MD07G1163200 // MD12G1245800
GO:0010629	P	negative regulation of gene expression	9	41	1148	39869	2.1e-06	0.00024	// MD09G1243600 // MD16G1017200 // MD05G1314000 // MD00G1095600 // MD14G1082600 // MD01G1093500 // MD14G1082800 // MD13G1041200 // MD01G1093700
GO:0010608	P	posttranscriptional regulation of gene expression	7	41	590	39869	2.3e-06	0.00024	// MD09G1243600 // MD16G1017200 // MD05G1314000 // MD00G1095600 // MD14G1082600 // MD14G1082800 // MD13G1041200
GO:0009616	P	virus induced gene silencing	5	41	234	39869	4.6e-06	0.00032	// MD07G1163200 // MD09G1243600 // MD14G1082600 // MD14G1082800 // MD01G1094400
GO:0098586	P	cellular response to virus	5	41	236	39869	4.8e-06	0.00032	// MD07G1163200 // MD09G1243600 // MD14G1082600 // MD14G1082800 // MD01G1094400
GO:0052249	P	modulation of RNA levels in other organism involved in symbiotic interaction	5	41	234	39869	4.6e-06	0.00032	// MD07G1163200 // MD09G1243600 // MD14G1082600 // MD14G1082800 // MD01G1094400
GO:0010267	P	production of ta-siRNAs involved in RNA interference	5	41	236	39869	4.8e-06	0.00032	// MD09G1243600 // MD14G1082800 // MD00G1095600 // MD14G1082600 // MD05G1314000
GO:0052018	P	modulation by symbiont of RNA levels in host	5	41	234	39869	4.6e-06	0.00032	// MD07G1163200 // MD09G1243600 // MD14G1082600 // MD14G1082800 // MD01G1094400
GO:0010605	P	negative regulation of macromolecule metabolic process	9	41	1322	39869	6.6e-06	0.00034	// MD09G1243600 // MD16G1017200 // MD05G1314000 // MD00G1095600 // MD14G1082600 // MD01G1093500 // MD14G1082800 // MD13G1041200 // MD01G1093700
GO:0051817	P	modification of morphology or physiology of other organism involved in symbiotic interaction	5	41	250	39869	6.4e-06	0.00034	// MD07G1163200 // MD09G1243600 // MD14G1082600 // MD14G1082800 // MD01G1094400
GO:0044003	P	modification by symbiont of host morphology or physiology	5	41	250	39869	6.4e-06	0.00034	// MD07G1163200 // MD09G1243600 // MD14G1082600 // MD14G1082800 // MD01G1094400
GO:0035821	P	modification of morphology or physiology of other organism	5	41	250	39869	6.4e-06	0.00034	// MD07G1163200 // MD09G1243600 // MD14G1082600 // MD14G1082800 // MD01G1094400
GO:0051701	P	interaction with host	5	41	268	39869	8.8e-06	0.00041	// MD07G1163200 // MD09G1243600 // MD14G1082600 // MD14G1082800 // MD01G1094400
GO:0009892	P	negative regulation of metabolic process	9	41	1368	39869	8.7e-06	0.00041	// MD09G1243600 // MD16G1017200 // MD05G1314000 // MD00G1095600 // MD14G1082600 // MD01G1093500 // MD14G1082800 // MD13G1041200 // MD01G1093700
GO:0030422	P	production of siRNA involved in RNA interference	5	41	295	39869	1.4e-05	0.00058	// MD09G1243600 // MD14G1082800 // MD00G1095600 // MD14G1082600 // MD05G1314000
GO:0031050	P	dsRNA fragmentation	5	41	302	39869	1.6e-05	0.00058	// MD09G1243600 // MD14G1082800 // MD00G1095600 // MD14G1082600 // MD05G1314000
GO:0043331	P	response to dsRNA	5	41	302	39869	1.6e-05	0.00058	// MD09G1243600 // MD14G1082800 // MD00G1095600 // MD14G1082600 // MD05G1314000
GO:0070918	P	production of small RNA involved in gene silencing by RNA	5	41	302	39869	1.6e-05	0.00058	// MD09G1243600 // MD14G1082800 // MD00G1095600 // MD14G1082600 // MD05G1314000
GO:0071359	P	cellular response to dsRNA	5	41	302	39869	1.6e-05	0.00058	// MD09G1243600 // MD14G1082800 // MD00G1095600 // MD14G1082600 // MD05G1314000
GO:0040029	P	regulation of gene expression, epigenetic	7	41	804	39869	1.7e-05	0.00062	// MD09G1243600 // MD16G1017200 // MD05G1314000 // MD00G1095600 // MD14G1082600 // MD14G1082800 // MD13G1041200
GO:0016458	P	gene silencing	7	41	840	39869	2.3e-05	0.00078	// MD09G1243600 // MD16G1017200 // MD05G1314000 // MD00G1095600 // MD14G1082600 // MD14G1082800 // MD13G1041200
GO:0071407	P	cellular response to organic cyclic compound	8	41	1195	39869	2.6e-05	0.00087	// MD12G1245800 // MD16G1017200 // MD05G1314000 // MD00G1095600 // MD14G1082600 // MD14G1082800 // MD09G1243600 // MD13G1041200
GO:1901699	P	cellular response to nitrogen compound	5	41	362	39869	3.7e-05	0.0012	// MD09G1243600 // MD14G1082800 // MD00G1095600 // MD14G1082600 // MD05G1314000
GO:0016246	P	RNA interference	5	41	377	39869	4.4e-05	0.0013	// MD09G1243600 // MD14G1082800 // MD00G1095600 // MD14G1082600 // MD05G1314000
GO:0002252	P	immune effector process	6	41	628	39869	4.4e-05	0.0013	// MD09G1243600 // MD01G1094400 // MD14G1082600 // MD14G1082800 // MD07G1163200 // MD12G1245800
GO:0010468	P	regulation of gene expression	14	41	4255	39869	5.3e-05	0.0016	// MD09G1065700 // MD01G1094000 // MD01G1093000 // MD01G1094400 // MD16G1017200 // MD05G1314000 // MD00G1095600 // MD14G1082600 // MD14G1082800 // MD01G1093500 // MD07G1163200 // MD09G1243600 // MD13G1041200 // MD01G1093700
GO:0035194	P	posttranscriptional gene silencing by RNA	5	41	417	39869	7.1e-05	0.002	// MD09G1243600 // MD14G1082800 // MD00G1095600 // MD14G1082600 // MD05G1314000
GO:0006396	P	RNA processing	9	41	1802	39869	7.5e-05	0.0021	// MD09G1065700 // MD09G1243600 // MD01G1094400 // MD05G1314000 // MD00G1095600 // MD14G1082600 // MD14G1082800 // MD03G1149600 // MD07G1163200
GO:0014070	P	response to organic cyclic compound	9	41	1864	39869	9.7e-05	0.0026	// MD12G1245800 // MD16G1017200 // MD05G1314000 // MD00G1095600 // MD14G1082600 // MD14G1082800 // MD09G1243600 // MD09G1093200 // MD13G1041200
GO:0060255	P	regulation of macromolecule metabolic process	14	41	4699	39869	0.00016	0.0041	// MD09G1065700 // MD01G1094000 // MD01G1093000 // MD01G1094400 // MD16G1017200 // MD05G1314000 // MD00G1095600 // MD14G1082600 // MD14G1082800 // MD01G1093500 // MD07G1163200 // MD09G1243600 // MD13G1041200 // MD01G1093700
GO:0048519	P	negative regulation of biological process	10	41	2548	39869	0.00021	0.0051	// MD12G1245800 // MD16G1017200 // MD05G1314000 // MD00G1095600 // MD14G1082600 // MD01G1093500 // MD14G1082800 // MD09G1243600 // MD13G1041200 // MD01G1093700
GO:0071310	P	cellular response to organic substance	10	41	2551	39869	0.00021	0.0051	// MD12G1245800 // MD10G1154400 // MD16G1017200 // MD05G1314000 // MD00G1095600 // MD14G1082600 // MD14G1082800 // MD09G1243600 // MD13G1041200 // MD05G1165100
GO:0019222	P	regulation of metabolic process	15	41	5522	39869	0.00024	0.0056	// MD09G1065700 // MD01G1094000 // MD01G1093000 // MD01G1094400 // MD16G1017200 // MD05G1314000 // MD00G1095600 // MD14G1082600 // MD14G1082800 // MD01G1093500 // MD07G1163200 // MD12G1245800 // MD09G1243600 // MD13G1041200 // MD01G1093700
GO:2001141	P	regulation of RNA biosynthetic process	12	41	3847	39869	0.00036	0.0079	// MD09G1065700 // MD01G1094000 // MD01G1093000 // MD01G1094400 // MD16G1017200 // MD14G1082600 // MD14G1082800 // MD01G1093500 // MD07G1163200 // MD09G1243600 // MD13G1041200 // MD01G1093700
GO:0006355	P	regulation of transcription, DNA-templated	12	41	3847	39869	0.00036	0.0079	// MD09G1065700 // MD01G1094000 // MD01G1093000 // MD01G1094400 // MD16G1017200 // MD14G1082600 // MD14G1082800 // MD01G1093500 // MD07G1163200 // MD09G1243600 // MD13G1041200 // MD01G1093700
GO:1903506	P	regulation of nucleic acid-templated transcription	12	41	3847	39869	0.00036	0.0079	// MD09G1065700 // MD01G1094000 // MD01G1093000 // MD01G1094400 // MD16G1017200 // MD14G1082600 // MD14G1082800 // MD01G1093500 // MD07G1163200 // MD09G1243600 // MD13G1041200 // MD01G1093700
GO:0008380	P	RNA splicing	5	41	603	39869	0.00038	0.0082	// MD09G1065700 // MD07G1163200 // MD14G1082600 // MD14G1082800 // MD01G1094400
GO:0051252	P	regulation of RNA metabolic process	12	41	3879	39869	0.00038	0.0082	// MD09G1065700 // MD01G1094000 // MD01G1093000 // MD01G1094400 // MD16G1017200 // MD14G1082600 // MD14G1082800 // MD01G1093500 // MD07G1163200 // MD09G1243600 // MD13G1041200 // MD01G1093700
GO:0070887	P	cellular response to chemical stimulus	10	41	2833	39869	0.00048	0.0099	// MD12G1245800 // MD10G1154400 // MD16G1017200 // MD05G1314000 // MD00G1095600 // MD14G1082600 // MD14G1082800 // MD09G1243600 // MD13G1041200 // MD05G1165100
GO:0019219	P	regulation of nucleobase-containing compound metabolic process	12	41	4092	39869	0.00063	0.013	// MD09G1065700 // MD01G1094000 // MD01G1093000 // MD01G1094400 // MD16G1017200 // MD14G1082600 // MD14G1082800 // MD01G1093500 // MD07G1163200 // MD09G1243600 // MD13G1041200 // MD01G1093700
GO:0031047	P	gene silencing by RNA	5	41	688	39869	0.0007	0.014	// MD09G1243600 // MD14G1082800 // MD00G1095600 // MD14G1082600 // MD05G1314000
GO:0097659	P	nucleic acid-templated transcription	12	41	4183	39869	0.00076	0.014	// MD09G1065700 // MD01G1094000 // MD01G1093000 // MD01G1094400 // MD16G1017200 // MD14G1082600 // MD14G1082800 // MD01G1093500 // MD07G1163200 // MD09G1243600 // MD13G1041200 // MD01G1093700
GO:0010556	P	regulation of macromolecule biosynthetic process	12	41	4178	39869	0.00075	0.014	// MD09G1065700 // MD01G1094000 // MD01G1093000 // MD01G1094400 // MD16G1017200 // MD14G1082600 // MD14G1082800 // MD01G1093500 // MD07G1163200 // MD09G1243600 // MD13G1041200 // MD01G1093700
GO:0006351	P	transcription, DNA-templated	12	41	4183	39869	0.00076	0.014	// MD09G1065700 // MD01G1094000 // MD01G1093000 // MD01G1094400 // MD16G1017200 // MD14G1082600 // MD14G1082800 // MD01G1093500 // MD07G1163200 // MD09G1243600 // MD13G1041200 // MD01G1093700
GO:2000112	P	regulation of cellular macromolecule biosynthetic process	12	41	4178	39869	0.00075	0.014	// MD09G1065700 // MD01G1094000 // MD01G1093000 // MD01G1094400 // MD16G1017200 // MD14G1082600 // MD14G1082800 // MD01G1093500 // MD07G1163200 // MD09G1243600 // MD13G1041200 // MD01G1093700
GO:0032774	P	RNA biosynthetic process	12	41	4195	39869	0.00078	0.014	// MD09G1065700 // MD01G1094000 // MD01G1093000 // MD01G1094400 // MD16G1017200 // MD14G1082600 // MD14G1082800 // MD01G1093500 // MD07G1163200 // MD09G1243600 // MD13G1041200 // MD01G1093700
GO:0031326	P	regulation of cellular biosynthetic process	12	41	4257	39869	0.00089	0.016	// MD09G1065700 // MD01G1094000 // MD01G1093000 // MD01G1094400 // MD16G1017200 // MD14G1082600 // MD14G1082800 // MD01G1093500 // MD07G1163200 // MD09G1243600 // MD13G1041200 // MD01G1093700
GO:0051171	P	regulation of nitrogen compound metabolic process	12	41	4337	39869	0.0011	0.018	// MD09G1065700 // MD01G1094000 // MD01G1093000 // MD01G1094400 // MD16G1017200 // MD14G1082600 // MD14G1082800 // MD01G1093500 // MD07G1163200 // MD09G1243600 // MD13G1041200 // MD01G1093700
GO:0031323	P	regulation of cellular metabolic process	13	41	4973	39869	0.001	0.018	// MD09G1065700 // MD12G1245800 // MD01G1093000 // MD01G1094400 // MD16G1017200 // MD14G1082600 // MD14G1082800 // MD01G1093500 // MD07G1163200 // MD01G1094000 // MD09G1243600 // MD13G1041200 // MD01G1093700
GO:0016070	P	RNA metabolic process	15	41	6350	39869	0.0011	0.018	// MD09G1065700 // MD01G1094000 // MD01G1093000 // MD01G1094400 // MD16G1017200 // MD05G1314000 // MD00G1095600 // MD14G1082600 // MD14G1082800 // MD01G1093500 // MD03G1149600 // MD07G1163200 // MD09G1243600 // MD13G1041200 // MD01G1093700
